# Supplementary material for: Monocyte-derived factors including PLA2G7 induced by macrophage-nasopharyngeal carcinoma cell interaction promote tumor cell invasiveness
Source: Oncotarget. 2016 Aug 1;7(34):55473–90. doi: 10.18632/oncotarget.10980 (PMC5342430; doi:10.18632/oncotarget.10980)
Supplement: Supplementary file 2 [file oncotarget-07-55473-s002.xlsx]

## Sheet: Legend
Sample No	Sample Name	Sample Label	Replic	Sample Class
1 & 2	THP-1/C666-1a/b 0h	C666_1a/b_ 0h	2	ControlA
3 & 4	THP-1/C666-1a/b 3h	C666_1a/b_ 3h	2	Group1A
5 & 6	THP-1/C666-1a/b 48h	C666_1a/b_ 48h	2	Group2A

## Sheet: DEGresults_Grp1AvsCtrlA
Ill_ID	logFC	P.Value	adj.P.Val	Symbol
ILMN_1715131	6.67611	1.43e-13	6.76e-09	CCR7
ILMN_1716276	6.99257	6.55e-13	1.46e-08	CCL4L2
ILMN_1746085	5.68038	9.23e-13	1.46e-08	IGFBP3
ILMN_3235832	6.19634	1.69e-12	2e-08	LOC728835
ILMN_1697220	5.049	3.41e-12	2.77e-08	NT5E
ILMN_1785202	5.47259	3.51e-12	2.77e-08	STAT4
ILMN_1785732	6.21726	5.14e-12	3.47e-08	TNFAIP6
ILMN_1658483	5.69781	8.66e-12	5.12e-08	IL1A
ILMN_2328666	3.9094	1.86e-11	9.49e-08	CD83
ILMN_1769895	-5.28999	2.35e-11	9.49e-08	CCR2
ILMN_1741404	4.86177	2.38e-11	9.49e-08	MSC
ILMN_1691341	5.0344	2.51e-11	9.49e-08	IL7R
ILMN_2100209	6.12811	2.61e-11	9.49e-08	CCL4L1
ILMN_1775501	4.52521	4e-11	1.3e-07	IL1B
ILMN_2218856	3.85232	4.13e-11	1.3e-07	CCL3L1
ILMN_1723035	5.25423	4.64e-11	1.37e-07	OLR1
ILMN_1715603	4.81424	7.79e-11	2.17e-07	IL23A
ILMN_1687978	3.49518	9.04e-11	2.38e-07	PHLDA1
ILMN_1747355	4.2415	9.58e-11	2.39e-07	CCL3L1
ILMN_1774874	3.48791	1.43e-10	3.38e-07	IL1RN
ILMN_3248910	3.31651	1.52e-10	3.42e-07	MIR155HG
ILMN_1780582	3.4805	2e-10	4.3e-07	CD83
ILMN_1780334	3.58579	2.21e-10	4.54e-07	KCNJ2
ILMN_1728106	3.31425	2.38e-10	4.69e-07	TNF
ILMN_1774077	4.27668	2.97e-10	5.62e-07	GBP2
ILMN_1690420	-3.17123	3.1e-10	5.63e-07	GFI1
ILMN_1671509	4.37846	3.77e-10	6.51e-07	CCL3
ILMN_2115125	5.62658	4.1e-10	6.51e-07	CTGF
ILMN_2105573	3.29266	4.16e-10	6.51e-07	CCL3L3
ILMN_2396875	4.66443	4.18e-10	6.51e-07	IGFBP3
ILMN_1730504	3.24847	4.26e-10	6.51e-07	AGPAT4
ILMN_2219683	3.37124	4.42e-10	6.53e-07	NEU4
ILMN_2342579	5.87757	5.56e-10	7.97e-07	IL7R
ILMN_1675191	-3.44789	7.09e-10	9.84e-07	GAPT
ILMN_1669523	-3.24793	7.28e-10	9.84e-07	FOS
ILMN_2102330	-3.27297	7.56e-10	9.94e-07	COL8A2
ILMN_1682636	4.66313	8.15e-10	1.04e-06	CXCL2
ILMN_1802653	3.732	8.72e-10	1.09e-06	EBI3
ILMN_1762899	-2.62073	9.71e-10	1.17e-06	EGR1
ILMN_3249501	3.24122	9.91e-10	1.17e-06	ZNF697
ILMN_1678690	2.86393	1.25e-09	1.44e-06	UPB1
ILMN_1778087	2.86476	1.31e-09	1.48e-06	ANXA8
ILMN_2073289	2.99878	1.46e-09	1.61e-06	MTSS1
ILMN_1662358	2.61357	1.58e-09	1.7e-06	MX1
ILMN_1699829	7.00746	1.66e-09	1.74e-06	CTGF
ILMN_1807372	4.2723	1.97e-09	2.03e-06	ADORA2A
ILMN_1652825	3.15942	2.17e-09	2.14e-06	IL10RA
ILMN_1785356	2.3605	2.17e-09	2.14e-06	DENND5A
ILMN_1689734	3.18456	2.29e-09	2.21e-06	IL1RN
ILMN_1674050	-2.66751	2.43e-09	2.3e-06	COL8A2
ILMN_2367239	2.60123	2.49e-09	2.31e-06	RCAN1
ILMN_1774761	-5.07853	2.58e-09	2.35e-06	CCR2
ILMN_1686116	2.99781	2.65e-09	2.36e-06	THBS1
ILMN_1656057	3.52632	2.75e-09	2.41e-06	PLAU
ILMN_1652413	2.25242	2.89e-09	2.48e-06	UCN2
ILMN_2336781	2.55876	3.43e-09	2.89e-06	SOD2
ILMN_3235755	2.96202	3.53e-09	2.93e-06	LOC728830
ILMN_1719433	-3.74155	3.62e-09	2.95e-06	CD1D
ILMN_1737314	3.05922	3.7e-09	2.95e-06	BCL6
ILMN_1776842	3.85647	3.74e-09	2.95e-06	DKFZp451A211
ILMN_2340259	3.28591	4e-09	3.11e-06	PDE4B
ILMN_1657234	2.93605	4.11e-09	3.14e-06	CCL20
ILMN_2150851	-3.12985	4.66e-09	3.5e-06	SERPINB2
ILMN_2138765	2.43594	4.87e-09	3.56e-06	PLIN2
ILMN_1715715	-2.18375	4.94e-09	3.56e-06	CEBPA
ILMN_1691846	3.88329	4.97e-09	3.56e-06	G0S2
ILMN_2080611	2.20406	5.18e-09	3.66e-06	PDSS1
ILMN_1658494	3.63291	6.32e-09	4.4e-06	C13orf15
ILMN_2401933	2.66648	6.66e-09	4.53e-06	ATP2B1
ILMN_2358560	2.84913	6.73e-09	4.53e-06	TIAM2
ILMN_2150856	-3.21693	6.82e-09	4.53e-06	SERPINB2
ILMN_1720373	2.25919	6.93e-09	4.53e-06	SLC7A5
ILMN_1655572	3.07969	6.99e-09	4.53e-06	C6orf59
ILMN_2374340	2.4689	7.56e-09	4.84e-06	PLAUR
ILMN_1773245	3.47363	8.25e-09	5.21e-06	CCL3L1
ILMN_1780368	-3.19244	8.81e-09	5.49e-06	GPR18
ILMN_3242271	-3.11333	9.17e-09	5.63e-06	GAPT
ILMN_1746517	2.25294	1.11e-08	6.71e-06	KYNU
ILMN_1746148	-1.93508	1.12e-08	6.71e-06	LRRC33
ILMN_2088437	-4.05802	1.17e-08	6.92e-06	CX3CR1
ILMN_1813704	2.22023	1.2e-08	7.02e-06	KIAA1199
ILMN_1712532	-2.10515	1.26e-08	7.27e-06	CARD9
ILMN_1694589	-3.51173	1.28e-08	7.27e-06	PAQR8
ILMN_1757129	3.06287	1.34e-08	7.56e-06	TMEM88
ILMN_3237956	3.99949	1.52e-08	8.35e-06	ZC3H12C
ILMN_1745964	4.46033	1.52e-08	8.35e-06	IRAK2
ILMN_3229324	2.20724	1.65e-08	8.95e-06	SGK1
ILMN_2367883	2.14866	1.77e-08	9.5e-06	GEM
ILMN_1778625	3.99071	1.79e-08	9.5e-06	CD44
ILMN_1745034	2.05464	1.82e-08	9.55e-06	SLC11A2
ILMN_1763452	-2.45904	1.84e-08	9.59e-06	EVI2B
ILMN_1686664	2.21575	1.94e-08	9.96e-06	MT2A
ILMN_2058251	2.20761	2.03e-08	1.03e-05	VIM
ILMN_1682245	3.14084	2.16e-08	1.09e-05	IFNB1
ILMN_1674811	2.75033	2.27e-08	1.13e-05	OASL
ILMN_1883937	3.90285	2.31e-08	1.13e-05	0
ILMN_1671478	2.24669	2.32e-08	1.13e-05	CKB
ILMN_1788655	3.18742	2.61e-08	1.26e-05	CRLF2
ILMN_1779071	3.88125	2.73e-08	1.3e-05	FEZ1
ILMN_1669062	-3.68738	2.81e-08	1.33e-05	CCR2
ILMN_1660031	-2.76362	2.83e-08	1.33e-05	P2RY6
ILMN_1703926	2.86859	3.27e-08	1.52e-05	PTGER2
ILMN_2372915	-2.8091	3.41e-08	1.56e-05	P2RY2
ILMN_1670925	1.81434	3.43e-08	1.56e-05	CYB5D1
ILMN_1655595	1.97698	3.61e-08	1.63e-05	SERPINE2
ILMN_1714965	1.98143	3.68e-08	1.64e-05	NFKB1
ILMN_1702487	2.21073	3.75e-08	1.66e-05	SGK
ILMN_2408543	2.27539	3.86e-08	1.69e-05	PLAUR
ILMN_1813846	1.77325	4.02e-08	1.73e-05	P2RX4
ILMN_1657373	2.26601	4.04e-08	1.73e-05	LEPREL1
ILMN_1737514	2.1796	4.06e-08	1.73e-05	KYNU
ILMN_1798181	1.95399	4.11e-08	1.74e-05	IRF7
ILMN_2150258	-2.01295	4.15e-08	1.74e-05	ZFP36L2
ILMN_1681591	2.09687	4.22e-08	1.75e-05	PTPN1
ILMN_1741440	-1.63353	4.48e-08	1.83e-05	SLC35A1
ILMN_1803429	1.73987	4.5e-08	1.83e-05	CD44
ILMN_1711894	-2.01478	4.52e-08	1.83e-05	MYB
ILMN_2087646	-4.05909	4.61e-08	1.85e-05	HLX
ILMN_1776967	3.51211	5e-08	1.99e-05	LRRC50
ILMN_1756238	2.40045	5.07e-08	2e-05	TMEM217
ILMN_1758939	1.72932	5.13e-08	2.01e-05	RIPK2
ILMN_2101278	-2.34624	5.72e-08	2.22e-05	RGS18
ILMN_2325347	-1.95528	5.79e-08	2.23e-05	B3GALNT1
ILMN_2123450	-1.82406	5.84e-08	2.23e-05	FLJ43093
ILMN_2214678	2.93707	5.9e-08	2.23e-05	MXD1
ILMN_1808226	2.83607	6.38e-08	2.36e-05	RGS16
ILMN_1795304	2.52201	6.42e-08	2.36e-05	CRLF2
ILMN_1659960	2.67371	6.45e-08	2.36e-05	IL4I1
ILMN_1672295	2.39257	6.45e-08	2.36e-05	ZC3H12A
ILMN_1674063	2.47172	6.48e-08	2.36e-05	OAS2
ILMN_3305938	2.13135	6.52e-08	2.36e-05	SGK1
ILMN_3245413	2.15382	6.62e-08	2.37e-05	DENND5A
ILMN_2246956	-1.83052	6.67e-08	2.37e-05	BCL2
ILMN_1727992	1.72284	6.78e-08	2.39e-05	FEZ1
ILMN_2371053	2.10187	7.01e-08	2.44e-05	EFNA1
ILMN_1680874	2.18955	7.02e-08	2.44e-05	TUBB2B
ILMN_2186137	1.91202	7.13e-08	2.44e-05	RRAD
ILMN_1707727	3.02429	7.16e-08	2.44e-05	ANGPTL4
ILMN_1754241	-2.0572	7.17e-08	2.44e-05	C16orf73
ILMN_1690464	2.60384	7.42e-08	2.51e-05	TMEM20
ILMN_1797731	-2.23719	7.68e-08	2.58e-05	MS4A6A
ILMN_1720048	3.34666	7.84e-08	2.61e-05	CCL2
ILMN_1736704	2.41491	8.4e-08	2.78e-05	DIXDC1
ILMN_2376455	1.63857	8.5e-08	2.78e-05	CSF2RA
ILMN_1688775	1.81041	8.55e-08	2.78e-05	METRNL
ILMN_1672834	-1.7519	8.63e-08	2.78e-05	SSH2
ILMN_1787509	2.11264	8.68e-08	2.78e-05	PRIC285
ILMN_1690546	1.70198	8.71e-08	2.78e-05	PPP3CC
ILMN_1675956	-2.13196	8.92e-08	2.81e-05	LYST
ILMN_1800078	-1.73468	8.94e-08	2.81e-05	LMO2
ILMN_3181474	2.29036	8.96e-08	2.81e-05	C13orf29
ILMN_2371055	1.58875	9.87e-08	3.07e-05	EFNA1
ILMN_1732831	3.81698	9.94e-08	3.08e-05	CHST7
ILMN_1695590	3.28364	1.02e-07	3.13e-05	ADRB2
ILMN_1784661	2.53662	1.03e-07	3.14e-05	TMEM2
ILMN_2263718	1.81796	1.06e-07	3.22e-05	SPAG9
ILMN_1739428	2.37831	1.09e-07	3.29e-05	IFIT2
ILMN_1762713	-1.60158	1.14e-07	3.43e-05	C19orf59
ILMN_3243928	2.07194	1.15e-07	3.43e-05	DDX60L
ILMN_1708934	2.12077	1.17e-07	3.46e-05	ADM
ILMN_1720771	2.96589	1.19e-07	3.5e-05	STX11
ILMN_1686989	2.60591	1.22e-07	3.58e-05	INSIG1
ILMN_1672908	2.39288	1.3e-07	3.78e-05	TWIST1
ILMN_1666819	2.3703	1.31e-07	3.78e-05	PHLDB1
ILMN_1742789	1.93481	1.33e-07	3.81e-05	LPXN
ILMN_1751886	2.22305	1.42e-07	4.04e-05	REC8
ILMN_1795762	2.58814	1.5e-07	4.25e-05	PLEK
ILMN_1759563	2.41212	1.56e-07	4.39e-05	NRIP3
ILMN_2152711	2.1723	1.57e-07	4.39e-05	ACVR2A
ILMN_1651832	2.04329	1.61e-07	4.47e-05	EHD1
ILMN_2361862	-1.6556	1.64e-07	4.53e-05	VLDLR
ILMN_3248338	2.14728	1.78e-07	4.88e-05	LOC653560
ILMN_1783156	2.06623	1.79e-07	4.88e-05	LOC650832
ILMN_2375830	2.54771	1.79e-07	4.88e-05	DIXDC1
ILMN_1892859	-2.31382	1.86e-07	5.02e-05	ONECUT2
ILMN_1778321	2.1294	1.88e-07	5.03e-05	SLC2A6
ILMN_1907095	-2.55443	1.88e-07	5.03e-05	ONECUT2
ILMN_1801077	2.24095	1.96e-07	5.21e-05	PLIN2
ILMN_1768553	2.54843	2.01e-07	5.31e-05	LOC283050
ILMN_1815086	1.4324	2.11e-07	5.53e-05	NINJ1
ILMN_1672094	-1.95276	2.15e-07	5.63e-05	DLX1
ILMN_1812926	1.61646	2.18e-07	5.68e-05	ANTXR2
ILMN_1762712	-1.47689	2.2e-07	5.69e-05	HHEX
ILMN_1813399	2.67245	2.26e-07	5.8e-05	ATP2B1
ILMN_1790534	2.12707	2.27e-07	5.82e-05	MAP2K3
ILMN_1785345	1.632	2.3e-07	5.86e-05	GPR84
ILMN_2216582	-1.51961	2.46e-07	6.22e-05	LYL1
ILMN_1660754	1.95248	2.48e-07	6.24e-05	C13orf25
ILMN_2143795	1.8777	2.5e-07	6.26e-05	MGC4677
ILMN_1666545	-1.49129	2.62e-07	6.53e-05	GCNT1
ILMN_1685608	1.59987	2.72e-07	6.73e-05	NPTX2
ILMN_1652787	2.12545	2.74e-07	6.74e-05	PIK3AP1
ILMN_1707695	2.20154	2.75e-07	6.74e-05	IFIT1
ILMN_1726153	2.91748	2.78e-07	6.77e-05	MGC4677
ILMN_1806023	-1.38133	2.82e-07	6.86e-05	JUN
ILMN_1773427	1.94887	2.94e-07	7.1e-05	KANK1
ILMN_1759344	1.72538	3.01e-07	7.24e-05	LOC652226
ILMN_1702691	1.71882	3.14e-07	7.48e-05	TNFAIP3
ILMN_1797735	2.30335	3.15e-07	7.48e-05	C1orf21
ILMN_2384181	-1.69409	3.16e-07	7.48e-05	DHRS9
ILMN_1741159	3.34225	3.23e-07	7.61e-05	MAP3K8
ILMN_1678087	1.47629	3.28e-07	7.69e-05	MAP3K4
ILMN_1747622	-1.72017	3.35e-07	7.82e-05	CD33
ILMN_2116827	3.68452	3.45e-07	7.98e-05	RGPD1
ILMN_1795464	2.71724	3.47e-07	7.98e-05	LTA
ILMN_3310326	2.70772	3.47e-07	7.98e-05	MIR221
ILMN_1670130	-1.62768	3.52e-07	8.01e-05	ARID3A
ILMN_1682717	2.00049	3.52e-07	8.01e-05	IER3
ILMN_1654287	-1.47374	3.55e-07	8.04e-05	ADCY9
ILMN_1725090	2.18048	3.57e-07	8.05e-05	CTHRC1
ILMN_1762972	-1.5068	3.8e-07	8.52e-05	CHD9
ILMN_1692295	2.05498	3.91e-07	8.74e-05	MYO1G
ILMN_1735548	1.96531	3.97e-07	8.81e-05	HIVEP1
ILMN_1753342	1.33191	3.98e-07	8.81e-05	SAT1
ILMN_1700031	-1.45797	4e-07	8.81e-05	PRAME
ILMN_1891455	1.74171	4.12e-07	9.03e-05	0
ILMN_1879480	-1.42542	4.61e-07	0.000100481	0
ILMN_1712112	2.21618	4.84e-07	0.000105104	RCAN1
ILMN_2188333	2.74351	4.96e-07	0.000107268	CD69
ILMN_1772241	1.37534	5.04e-07	0.000108403	SQLE
ILMN_1801119	-2.07283	5.08e-07	0.000108561	BCL2
ILMN_1780861	1.73352	5.09e-07	0.000108561	LOC653506
ILMN_1787897	4.56717	5.15e-07	0.000109387	CXCL1
ILMN_1843198	1.43983	5.23e-07	0.000109606	0
ILMN_1722781	-2.45754	5.23e-07	0.000109606	EGR3
ILMN_1737157	1.89932	5.23e-07	0.000109606	GRAMD1A
ILMN_2374159	-1.51804	5.28e-07	0.000110131	HERPUD1
ILMN_1707591	1.89912	5.37e-07	0.000111556	TNIP3
ILMN_2233539	1.40713	5.47e-07	0.000112999	SLC39A8
ILMN_2391051	-1.26629	5.49e-07	0.000112999	FCGR1B
ILMN_1782538	1.93712	5.59e-07	0.000114613	VIM
ILMN_1721762	3.55604	5.63e-07	0.000114936	IL18RAP
ILMN_1819384	1.79542	5.76e-07	0.00011702	0
ILMN_1789830	2.28059	5.84e-07	0.0001182	CFLAR
ILMN_1837428	1.4142	5.96e-07	0.000119016	0
ILMN_1740213	1.76601	5.97e-07	0.000119016	ELOVL7
ILMN_2406501	2.4235	5.97e-07	0.000119016	SOD2
ILMN_2348788	2.20675	6e-07	0.000119016	CD44
ILMN_2148668	-2.67118	6.01e-07	0.000119016	RCBTB2
ILMN_1687768	1.39237	6.14e-07	0.00012109	NCOA7
ILMN_1733998	-1.39146	6.25e-07	0.000122802	DHRS9
ILMN_1732296	-1.34718	6.75e-07	0.000131639	ID3
ILMN_1673566	-2.55605	6.76e-07	0.000131639	ADAMTS1
ILMN_2229649	-1.95326	7.07e-07	0.000137215	KCTD12
ILMN_1814221	1.46706	7.18e-07	0.00013878	NPTX1
ILMN_1781184	2.30088	7.22e-07	0.000138886	MYBPC3
ILMN_2173291	1.70327	7.26e-07	0.000139029	CYP4B1
ILMN_1691364	1.86285	7.4e-07	0.000141196	STAT1
ILMN_2342271	1.63634	7.48e-07	0.000142237	BCL11A
ILMN_1703946	1.67634	7.54e-07	0.000142331	ADORA2B
ILMN_1903914	2.48499	7.55e-07	0.000142331	0
ILMN_2160476	3.06885	7.67e-07	0.00014404	CCL22
ILMN_3285162	1.85333	7.7e-07	0.00014404	LOC100131541
ILMN_1671337	-1.52066	7.77e-07	0.000144712	SLC2A5
ILMN_1695711	-2.13267	8.31e-07	0.000154159	FAM105A
ILMN_1673363	1.22805	8.42e-07	0.000155535	CD97
ILMN_1663042	1.52803	8.45e-07	0.000155535	SDC4
ILMN_1668417	-1.79603	8.8e-07	0.000161431	WASPIP
ILMN_1652185	1.31116	8.84e-07	0.000161498	IL4R
ILMN_1666902	-2.10912	8.98e-07	0.000163233	GPR114
ILMN_1717809	-1.74343	9e-07	0.000163233	RNF24
ILMN_1718977	1.75314	9.37e-07	0.00016933	GADD45B
ILMN_1698218	1.9329	9.46e-07	0.000170243	TRAF1
ILMN_1697448	-1.38014	9.85e-07	0.000176452	TXNIP
ILMN_1767573	2.31558	9.88e-07	0.000176452	CRLF2
ILMN_1799098	2.36318	1e-06	0.000178415	LOC652846
ILMN_2276996	-1.62477	1.03e-06	0.000182424	CCR2
ILMN_2147517	1.32133	1.03e-06	0.000182424	CD58
ILMN_1697817	1.43529	1.05e-06	0.000182991	PANX1
ILMN_1815184	-1.41061	1.05e-06	0.000182991	ASPM
ILMN_2109416	-1.19435	1.05e-06	0.000182991	NAPSB
ILMN_1798288	1.44297	1.05e-06	0.000182991	MOBKL2C
ILMN_1691156	1.17431	1.06e-06	0.00018426	MT1A
ILMN_1752526	1.46168	1.08e-06	0.000186589	RNF144B
ILMN_2121408	-1.14867	1.09e-06	0.000187027	HBEGF
ILMN_1741356	-2.15278	1.09e-06	0.000187559	PRICKLE1
ILMN_1787529	2.90228	1.11e-06	0.000190183	C3AR1
ILMN_3244019	1.75471	1.13e-06	0.000192617	LOC647886
ILMN_1701789	1.84194	1.14e-06	0.000192733	IFIT3
ILMN_1693004	-1.29259	1.14e-06	0.000192733	C20orf117
ILMN_2129572	2.06502	1.19e-06	0.000201116	F3
ILMN_1775345	1.36576	1.22e-06	0.000204287	SFRS13B
ILMN_1893633	-1.18677	1.23e-06	0.000204287	LOC439949
ILMN_1778831	-1.90247	1.23e-06	0.000204287	NTSR1
ILMN_1677402	2.7497	1.28e-06	0.000210876	LOC387763
ILMN_1680955	-1.2794	1.28e-06	0.000210876	AURKA
ILMN_2279339	1.31051	1.28e-06	0.000210876	WTAP
ILMN_1717313	1.26499	1.3e-06	0.000213244	NFKBIE
ILMN_1679133	2.18399	1.33e-06	0.000218126	SERPINB1
ILMN_2065299	-1.40453	1.35e-06	0.000220076	EDEM3
ILMN_1775743	1.19511	1.4e-06	0.000227208	BTG1
ILMN_1789638	2.13202	1.46e-06	0.000236798	MFSD2
ILMN_2392352	-1.40675	1.48e-06	0.00023924	CTPS2
ILMN_1729987	1.52785	1.59e-06	0.000256496	SRC
ILMN_1666222	-1.33334	1.61e-06	0.000258341	PHACTR3
ILMN_1801584	-1.8131	1.63e-06	0.000260726	CXCR4
ILMN_2128795	1.17612	1.78e-06	0.000284041	LRIG1
ILMN_1773352	1.35525	1.79e-06	0.000284055	CCL5
ILMN_1681367	-1.67314	1.8e-06	0.000284253	ZNF642
ILMN_1764964	1.26048	1.81e-06	0.000286239	IFNGR2
ILMN_1764709	2.77036	1.83e-06	0.000286803	MAFB
ILMN_1703430	1.26114	1.83e-06	0.000286803	FLJ10374
ILMN_1752591	-1.17089	1.88e-06	0.000292956	LEPROTL1
ILMN_1761147	1.29763	1.88e-06	0.000292956	GABPB2
ILMN_3205910	2.81613	1.91e-06	0.000297006	LOC100131541
ILMN_1695745	-1.85611	1.92e-06	0.000297142	DISP1
ILMN_1668910	-1.21932	1.93e-06	0.000297219	CIDEB
ILMN_1780831	1.73895	1.93e-06	0.000297219	SLC6A12
ILMN_1663390	-1.26525	1.98e-06	0.000302575	CDC20
ILMN_1792885	1.40252	1.99e-06	0.000302848	CTSC
ILMN_2230862	-1.24997	1.99e-06	0.000302848	GYG1
ILMN_2161746	1.29972	2.01e-06	0.00030377	TRIP10
ILMN_1812226	2.18487	2.01e-06	0.00030377	ICAM1
ILMN_2397521	1.88721	2.03e-06	0.000306329	KDM6B
ILMN_2390859	1.86733	2.06e-06	0.000308708	NFKB2
ILMN_1766054	1.49928	2.06e-06	0.000308708	ABCA1
ILMN_2384188	1.9982	2.08e-06	0.000310385	NFATC1
ILMN_2329927	1.13155	2.12e-06	0.000315943	ABCG1
ILMN_2231928	2.59276	2.16e-06	0.000320469	MX2
ILMN_1724863	1.78945	2.17e-06	0.000320469	TICAM1
ILMN_1651826	1.21968	2.18e-06	0.000321996	BASP1
ILMN_1733311	-1.17714	2.2e-06	0.00032348	PIGB
ILMN_1768798	1.33644	2.21e-06	0.000324421	SPAG9
ILMN_1775304	-1.53371	2.22e-06	0.000324828	DNAJB1
ILMN_2168347	-1.53695	2.29e-06	0.000332652	EPOR
ILMN_1746801	1.1704	2.29e-06	0.000332652	CGN
ILMN_1763228	-1.35898	2.32e-06	0.000335234	MEF2D
ILMN_2131336	1.17747	2.36e-06	0.000340435	TMEM194
ILMN_1689378	1.40725	2.4e-06	0.000345534	CCRN4L
ILMN_1791759	1.2182	2.41e-06	0.000345777	CXCL10
ILMN_1875123	1.52381	2.6e-06	0.000371216	0
ILMN_1723535	-2.08631	2.6e-06	0.000371216	P2RY2
ILMN_2232520	1.80859	2.62e-06	0.00037253	ANKRD28
ILMN_1655077	1.71327	2.64e-06	0.000373625	PRDM1
ILMN_2315964	-1.73119	2.67e-06	0.000376924	PSRC1
ILMN_1776188	1.25854	2.7e-06	0.000378611	MAP1LC3A
ILMN_1659913	1.67726	2.7e-06	0.000378611	ISG20
ILMN_1669972	2.00461	2.71e-06	0.000378785	DKFZp686O24166
ILMN_2192281	-1.79671	2.73e-06	0.000379502	CARD8
ILMN_3245773	2.24588	2.73e-06	0.000379502	PION
ILMN_1666208	-1.1672	2.73e-06	0.000379502	C14orf106
ILMN_1767337	-1.56298	2.81e-06	0.000388451	SFXN5
ILMN_1747673	2.08144	2.82e-06	0.000389287	RASL10A
ILMN_1788166	-1.06348	2.83e-06	0.000389287	TTK
ILMN_1687301	-1.34958	2.85e-06	0.000391159	VCAN
ILMN_1764503	2.08095	2.87e-06	0.000392328	C21orf124
ILMN_1670145	1.50658	2.89e-06	0.000393566	DFNA5
ILMN_1797009	1.55276	2.91e-06	0.000396077	F3
ILMN_1721922	1.52754	2.92e-06	0.000396077	NAB2
ILMN_1743538	-1.17492	2.93e-06	0.000396077	MLLT10
ILMN_1761912	-1.10326	3.01e-06	0.000405431	MGAT1
ILMN_1802615	1.12337	3.02e-06	0.000406088	CDK6
ILMN_1911721	1.11946	3.05e-06	0.000408838	0
ILMN_1661197	2.80653	3.06e-06	0.00040955	CLCF1
ILMN_2148913	1.51178	3.14e-06	0.000416525	TMEM45A
ILMN_1880052	-1.6011	3.14e-06	0.000416525	0
ILMN_1772124	-1.48993	3.14e-06	0.000416525	ATRN
ILMN_1855278	2.8752	3.21e-06	0.000423852	0
ILMN_1757026	-1.52644	3.27e-06	0.000431678	MANEA
ILMN_2343278	1.28254	3.29e-06	0.000432136	PPAP2A
ILMN_1656011	1.4885	3.35e-06	0.000438529	RGS1
ILMN_2376205	1.94775	3.37e-06	0.000439298	LTB
ILMN_1804419	-1.49033	3.38e-06	0.000439298	LRMP
ILMN_1799062	1.63038	3.38e-06	0.000439298	NFKB2
ILMN_1773865	-1.03805	3.39e-06	0.000439298	HSPA5
ILMN_3247821	-1.27324	3.4e-06	0.000439298	TMEM206
ILMN_1796751	-1.2662	3.43e-06	0.000441717	KIAA1274
ILMN_2393046	-1.07925	3.45e-06	0.000443356	NHLRC3
ILMN_1669376	1.33547	3.46e-06	0.000443356	DRAM1
ILMN_2061185	-1.08715	3.47e-06	0.000443356	SH2B1
ILMN_1756992	1.27797	3.5e-06	0.000446641	MUC1
ILMN_1738725	1.88189	3.55e-06	0.00045149	LIF
ILMN_1708375	1.7052	3.56e-06	0.00045149	IRF1
ILMN_1696463	1.17152	3.6e-06	0.000455207	SPI1
ILMN_1731644	-1.22583	3.64e-06	0.000459978	SETDB2
ILMN_1688404	-1.19096	3.67e-06	0.000461331	ZMYM4
ILMN_3298511	1.63655	3.7e-06	0.000464887	LOC728537
ILMN_1683179	1.52841	3.76e-06	0.000470805	RRAD
ILMN_2357438	-1.16823	3.89e-06	0.000485812	AURKA
ILMN_1751393	-1.48081	4e-06	0.000497315	ZNF684
ILMN_1691508	1.40309	4e-06	0.000497315	PLAUR
ILMN_1747183	-1.19181	4.15e-06	0.000512667	GXYLT1
ILMN_1683204	1.08429	4.16e-06	0.000512667	GMEB2
ILMN_2380740	-1.18908	4.17e-06	0.000512667	MTO1
ILMN_1753312	-1.70302	4.17e-06	0.000512667	PLXDC2
ILMN_1691376	1.3755	4.2e-06	0.000515357	JAG1
ILMN_1748904	1.35369	4.24e-06	0.000516907	WTAP
ILMN_1688231	1.40636	4.24e-06	0.000516907	TREM1
ILMN_2082314	1.2511	4.25e-06	0.000516907	TOM1
ILMN_1658080	-1.92367	4.26e-06	0.000516907	ZNF573
ILMN_1706502	1.13752	4.29e-06	0.000519067	EIF2AK2
ILMN_1833858	-1.66345	4.35e-06	0.000523209	0
ILMN_1707720	-1.02498	4.35e-06	0.000523209	SLC1A5
ILMN_1664861	-1.08357	4.36e-06	0.000523209	ID1
ILMN_2065690	1.23028	4.42e-06	0.000529252	GRAMD3
ILMN_1807093	1.84333	4.59e-06	0.000549095	FLJ45248
ILMN_1784175	-1.25226	4.72e-06	0.000561972	KIAA1383
ILMN_2170814	1.33664	4.73e-06	0.000561972	LAMP3
ILMN_1671843	-1.62857	4.74e-06	0.000561972	PSRC1
ILMN_3289508	1.85595	4.75e-06	0.00056229	LOC339192
ILMN_1778136	1.48784	4.77e-06	0.000562743	ZMYND15
ILMN_2147471	1.47073	4.81e-06	0.0005663	PI4K2B
ILMN_2320888	-1.52045	4.84e-06	0.000568871	CXCR4
ILMN_1752520	-1.29457	4.88e-06	0.000571397	SLFN11
ILMN_1745471	1.54782	4.91e-06	0.00057249	IRF9
ILMN_1699491	-1.27811	4.92e-06	0.00057249	DMRTA2
ILMN_1773963	1.28177	4.93e-06	0.00057249	GNA15
ILMN_1655645	-1.0837	4.94e-06	0.00057249	AK2
ILMN_1745148	1.19115	4.96e-06	0.00057249	ZNFX1
ILMN_1719870	-1.36958	4.96e-06	0.00057249	FAM72D
ILMN_1759513	1.05907	5.04e-06	0.000580007	RND3
ILMN_1733675	1.9951	5.05e-06	0.000580007	MPP1
ILMN_2331082	1.12786	5.11e-06	0.000585647	MS4A7
ILMN_2106449	1.71367	5.13e-06	0.000586459	PLEKHF2
ILMN_1770338	1.61421	5.21e-06	0.00059368	TM4SF1
ILMN_1707051	2.75746	5.28e-06	0.000600618	NFATC1
ILMN_1663080	2.86339	5.34e-06	0.000606127	LFNG
ILMN_1726846	-1.64367	5.38e-06	0.000609194	LOC649856
ILMN_1723020	-1.62951	5.45e-06	0.000614799	MAP3K1
ILMN_1779257	1.32112	5.46e-06	0.000614799	CD40
ILMN_1671557	1.03623	5.53e-06	0.000620896	PHLDA2
ILMN_1784630	-1.51116	5.54e-06	0.000620896	KBTBD11
ILMN_1749006	-1.7241	5.58e-06	0.000622767	RCSD1
ILMN_2370872	1.11134	5.58e-06	0.000622767	GRINA
ILMN_2041293	1.19116	5.7e-06	0.000634615	SQLE
ILMN_2186061	1.01576	5.75e-06	0.000637349	PFKFB3
ILMN_1774617	1.48859	5.75e-06	0.000637349	NAB1
ILMN_1653711	-1.50407	5.76e-06	0.000637349	FZD2
ILMN_1703123	1.95278	5.8e-06	0.000639288	AXUD1
ILMN_2123415	-2.16058	5.81e-06	0.000639288	BMP8B
ILMN_1717403	-1.76892	5.83e-06	0.000639288	C9orf100
ILMN_1725612	-0.97974	5.84e-06	0.000639288	NUP50
ILMN_1731181	-1.06886	5.99e-06	0.000655141	TEX2
ILMN_1763828	1.323	6.03e-06	0.00065766	MTF1
ILMN_3251511	-1.07269	6.05e-06	0.00065766	SFRS2IP
ILMN_1799467	1.35098	6.13e-06	0.000665432	SAMD9L
ILMN_1772686	-2.05474	6.35e-06	0.000688042	FGD3
ILMN_1684754	-1.57519	6.42e-06	0.000692807	CNTLN
ILMN_1744240	-1.18069	6.44e-06	0.000692807	WDR67
ILMN_1674411	-1.11862	6.44e-06	0.000692807	CKAP2
ILMN_1723124	-1.30046	6.51e-06	0.000698286	GALK2
ILMN_1763609	-1.15428	6.57e-06	0.000703904	SLC22A16
ILMN_1720113	-2.07985	6.66e-06	0.00071149	PTPRO
ILMN_2388547	1.42518	6.68e-06	0.000711808	EPSTI1
ILMN_1753370	1.98982	6.84e-06	0.000727123	ABTB2
ILMN_1699925	-1.4867	6.88e-06	0.000729492	TGM5
ILMN_1676980	2.07086	7e-06	0.000741042	MTSS1
ILMN_1695316	1.29455	7.02e-06	0.000741156	SLC39A8
ILMN_2098126	1.21885	7.07e-06	0.000744863	CCL5
ILMN_1787186	0.969981	7.13e-06	0.000749956	NOV
ILMN_1651776	0.991124	7.2e-06	0.000754953	FHOD1
ILMN_1686862	-1.84207	7.21e-06	0.000754953	HLX
ILMN_1787127	3.53184	7.29e-06	0.000761287	SLC43A2
ILMN_1665865	1.54036	7.35e-06	0.000762801	IGFBP4
ILMN_1799600	1.9121	7.36e-06	0.000762801	STARD8
ILMN_1824362	3.11492	7.37e-06	0.000762801	0
ILMN_1672987	1.57802	7.39e-06	0.000762801	LOC653596
ILMN_1730201	1.1701	7.39e-06	0.000762801	DTNA
ILMN_1738816	1.33208	7.4e-06	0.000762801	FOXO1
ILMN_2120022	1.04911	7.47e-06	0.000768804	ARL5B
ILMN_2199439	-1.07679	7.53e-06	0.000773404	CA2
ILMN_1882590	-1.2663	7.66e-06	0.000782844	0
ILMN_2371911	1.55597	7.66e-06	0.000782844	MUC1
ILMN_2112357	-2.26777	7.68e-06	0.000783444	CD300LF
ILMN_1788931	-1.03582	7.75e-06	0.000789028	DOCK8
ILMN_1723274	1.59539	7.81e-06	0.000792687	GPR55
ILMN_3245879	-1.21999	7.91e-06	0.000801764	FAM13AOS
ILMN_1861865	1.90152	8.09e-06	0.000816189	0
ILMN_1793672	1.28204	8.1e-06	0.000816189	SIX5
ILMN_1667966	0.900428	8.11e-06	0.000816189	C1orf24
ILMN_3247848	1.03717	8.14e-06	0.000817663	NCRNA00085
ILMN_2383774	1.44085	8.16e-06	0.000817663	TRAF3
ILMN_1760247	1.15396	8.24e-06	0.00082478	CD70
ILMN_2115005	-1.5217	8.4e-06	0.000838897	FGD2
ILMN_2210199	-1.61777	8.49e-06	0.000845482	NLGN4Y
ILMN_1684402	1.10336	8.58e-06	0.000853366	STXBP5
ILMN_1687284	2.00201	8.63e-06	0.000854576	USP12
ILMN_2111229	2.12486	8.63e-06	0.000854576	BZRAP1
ILMN_3228822	0.943134	8.67e-06	0.000855071	TMEM194A
ILMN_2132809	-1.80061	8.69e-06	0.000855071	ARHGEF10
ILMN_1701173	-1.55702	8.69e-06	0.000855071	KCNK6
ILMN_1665455	1.45289	8.91e-06	0.000874724	DCUN1D3
ILMN_1801109	-1.10455	9.1e-06	0.000891441	NARG1L
ILMN_1851547	-1.07665	9.13e-06	0.000892852	0
ILMN_2390310	1.54783	9.26e-06	0.000903719	C17orf91
ILMN_2075927	1.10118	9.33e-06	0.000908652	STK40
ILMN_1687375	-1.05593	9.46e-06	0.000919734	ATP2A2
ILMN_1750429	-0.975045	9.54e-06	0.000925153	MKNK1
ILMN_1760509	2.17249	9.56e-06	0.000925535	EOMES
ILMN_1693220	-1.32622	9.68e-06	0.000934753	AKAP11
ILMN_1798360	1.67556	9.73e-06	0.000937009	CXCR7
ILMN_1734827	-1.29592	9.74e-06	0.000937009	MKI67
ILMN_1680831	-0.982044	9.85e-06	0.000943724	BAZ1B
ILMN_1864166	1.01593	9.85e-06	0.000943724	0
ILMN_1775822	1.99747	9.88e-06	0.000944286	PDGFB
ILMN_2055156	-2.29836	9.99e-06	0.000952135	PAG1
ILMN_1723846	1.06293	1e-05	0.000952135	FAM119B
ILMN_1736834	1.67617	1e-05	0.000952135	SKIL
ILMN_1750805	-1.25512	1e-05	0.000952135	ARHGAP30
ILMN_2352380	-1.11354	1.01e-05	0.000952789	TRPM2
ILMN_1800225	1.29099	1.02e-05	0.000967581	PPARG
ILMN_2375879	2.43951	1.04e-05	0.000977443	VEGFA
ILMN_1801610	1.72625	1.04e-05	0.000977443	METRNL
ILMN_1788237	-1.61981	1.04e-05	0.000978667	LOC652755
ILMN_1802257	-1.13431	1.08e-05	0.00101249	PCTP
ILMN_1718207	-1.02089	1.1e-05	0.00102642	SETDB1
ILMN_1733579	-1.27691	1.1e-05	0.0010274	EVI2A
ILMN_2400947	-1.15358	1.14e-05	0.00105741	CUGBP2
ILMN_1675797	-1.4127	1.14e-05	0.00105741	EPDR1
ILMN_3187300	1.46876	1.14e-05	0.00105811	LOC100129969
ILMN_2263054	1.94186	1.14e-05	0.00105947	FEZ1
ILMN_1756910	-1.0665	1.16e-05	0.00106788	PLA2G15
ILMN_3238221	-1.33094	1.16e-05	0.00106788	FLJ42627
ILMN_1805410	2.17461	1.17e-05	0.00107143	C15orf48
ILMN_1767068	-1.12826	1.17e-05	0.00107143	SMAD6
ILMN_1689004	1.43487	1.17e-05	0.00107143	TNFRSF12A
ILMN_1813581	-1.16076	1.17e-05	0.00107143	CNR1
ILMN_1792972	-1.80785	1.18e-05	0.00107815	ZNF439
ILMN_2259818	1.94116	1.18e-05	0.00107935	MFI2
ILMN_1697268	0.919559	1.19e-05	0.0010818	EMILIN2
ILMN_1793474	1.1325	1.21e-05	0.00109643	INSIG1
ILMN_2085862	1.07694	1.21e-05	0.00109653	SLC15A3
ILMN_2210601	-1.50995	1.21e-05	0.00109938	RNASEL
ILMN_1678922	-1.26229	1.22e-05	0.00110498	HERC4
ILMN_3246470	1.17434	1.24e-05	0.00111479	LOC100133572
ILMN_1759495	-1.16297	1.24e-05	0.00111479	XPO5
ILMN_1882500	1.61527	1.29e-05	0.00115788	0
ILMN_2372379	-1.5445	1.3e-05	0.0011642	MGA
ILMN_2150654	1.33674	1.3e-05	0.0011642	ZSWIM4
ILMN_1730639	-0.947669	1.3e-05	0.0011642	SLC22A15
ILMN_1654612	-1.38987	1.31e-05	0.0011642	ZNF589
ILMN_1657495	-0.920349	1.33e-05	0.00117814	MLEC
ILMN_1740418	1.51525	1.33e-05	0.00117814	CYP27B1
ILMN_1748916	-0.958477	1.33e-05	0.00117814	C18orf55
ILMN_1801616	2.0419	1.34e-05	0.00118099	EMP1
ILMN_1703324	1.45096	1.34e-05	0.00118385	PDSS1
ILMN_1756937	-1.66003	1.34e-05	0.00118385	ST8SIA4
ILMN_1655414	2.05189	1.35e-05	0.00118776	TNFSF14
ILMN_1731113	2.61865	1.36e-05	0.0011896	ZBTB43
ILMN_2298577	-1.30594	1.36e-05	0.0011896	TBX18
ILMN_1668039	1.17385	1.36e-05	0.0011896	GYPC
ILMN_1801254	-1.55357	1.36e-05	0.0011896	LOC648984
ILMN_1699651	1.6242	1.37e-05	0.00119573	IL6
ILMN_1723768	-1.11873	1.38e-05	0.00119886	NLRX1
ILMN_2068104	1.58931	1.4e-05	0.00121869	TFPI2
ILMN_1692742	1.12846	1.41e-05	0.00122174	DENND3
ILMN_2044617	-1.02416	1.41e-05	0.00122174	MTERFD1
ILMN_1686367	-0.853484	1.41e-05	0.00122176	HSPA8
ILMN_1761486	-1.1909	1.44e-05	0.0012417	C13orf34
ILMN_2182531	-0.993165	1.46e-05	0.00125473	C18orf55
ILMN_1838320	-1.64647	1.48e-05	0.00126933	ONECUT2
ILMN_1788384	-1.08981	1.48e-05	0.00127149	C9orf5
ILMN_1798256	1.34774	1.49e-05	0.00127149	UPP1
ILMN_1799104	1.48766	1.51e-05	0.00128735	SPAG9
ILMN_1797975	1.86679	1.52e-05	0.00129205	CXCR3
ILMN_2046611	0.943235	1.52e-05	0.00129267	MCOLN3
ILMN_1803882	1.87884	1.53e-05	0.00129962	VEGFA
ILMN_2397795	-1.27119	1.54e-05	0.00130787	SLAIN1
ILMN_1674985	1.15009	1.55e-05	0.00131569	TMEM51
ILMN_2114568	1.85202	1.56e-05	0.0013188	GBP5
ILMN_1743204	1.42498	1.56e-05	0.0013188	DUSP8
ILMN_2126706	-1.06447	1.57e-05	0.0013188	LMNB1
ILMN_1727923	1.06107	1.58e-05	0.0013289	ZNF140
ILMN_1685824	1.03947	1.58e-05	0.0013289	B4GALT5
ILMN_1712545	0.96473	1.59e-05	0.0013289	S100A3
ILMN_1791728	0.854677	1.6e-05	0.00133386	SLC25A25
ILMN_1688160	-1.3647	1.6e-05	0.00133907	WDR27
ILMN_1701248	-1.78379	1.61e-05	0.00134092	TREM2
ILMN_1751607	-1.20262	1.61e-05	0.00134092	FOSB
ILMN_2383693	-0.987359	1.63e-05	0.00135541	UPF2
ILMN_1660837	-1.39256	1.64e-05	0.00136059	CLCN3
ILMN_2414325	1.1897	1.66e-05	0.00137586	TNFAIP8
ILMN_3306440	1.04804	1.72e-05	0.00141928	TMEM194A
ILMN_1750401	-1.10713	1.72e-05	0.00141928	C17orf62
ILMN_1662640	1.2017	1.77e-05	0.0014547	C20orf127
ILMN_1652753	-1.12057	1.78e-05	0.0014627	PAAF1
ILMN_1785268	1.33836	1.79e-05	0.00147057	CD58
ILMN_1706764	-0.994568	1.8e-05	0.00147226	GOLPH3L
ILMN_1701882	-1.33817	1.8e-05	0.00147226	LOC653820
ILMN_1727689	1.26153	1.81e-05	0.00147793	TNFAIP2
ILMN_3236428	-1.70528	1.84e-05	0.00149754	TMEM170B
ILMN_3236833	-1.25515	1.84e-05	0.00149754	LOC100133542
ILMN_1679620	-1.70215	1.85e-05	0.00150132	LOC728519
ILMN_1753547	1.37522	1.87e-05	0.00151653	STAT5A
ILMN_1666314	-1.41077	1.9e-05	0.00153664	RET
ILMN_1652525	-0.960938	1.92e-05	0.00154711	FAM125B
ILMN_1739393	1.2101	1.94e-05	0.0015634	SELE
ILMN_2405233	0.857656	1.94e-05	0.00156474	FAM133B
ILMN_1662184	-1.49113	1.96e-05	0.00156619	C5orf34
ILMN_1791097	-0.995011	1.96e-05	0.00156619	RSBN1
ILMN_1662795	-0.9869	1.96e-05	0.00156619	CA2
ILMN_1755620	-1.40798	1.96e-05	0.00156619	IER5L
ILMN_1811171	2.33922	1.96e-05	0.00156619	GPR132
ILMN_1697115	-1.61568	1.99e-05	0.00158135	FLJ12355
ILMN_1750718	-1.10088	1.99e-05	0.00158135	TNRC15
ILMN_1690921	0.839604	1.99e-05	0.00158135	STAT2
ILMN_1804743	-1.43079	2e-05	0.00158361	USP32
ILMN_1796537	-1.11155	2e-05	0.00158361	FYB
ILMN_1755221	-1.22537	2.01e-05	0.00158696	LMAN2L
ILMN_1660462	0.976054	2.03e-05	0.00160127	MCOLN2
ILMN_1748427	-1.21562	2.03e-05	0.00160127	ZNF239
ILMN_2331266	0.898477	2.05e-05	0.00161203	NUMB
ILMN_1900520	-1.07335	2.06e-05	0.00161203	0
ILMN_2362902	0.88654	2.06e-05	0.00161203	RASSF5
ILMN_1894072	-1.46771	2.06e-05	0.00161446	0
ILMN_1745152	-0.913744	2.12e-05	0.00165219	UQCC
ILMN_1789357	-1.41221	2.17e-05	0.00169102	DLX3
ILMN_1682264	-1.11516	2.19e-05	0.00169671	DCAF7
ILMN_1681975	-1.23403	2.19e-05	0.00169671	OR52N2
ILMN_1767509	-1.41726	2.19e-05	0.00169671	DEF8
ILMN_2173611	1.05575	2.19e-05	0.00169671	MT1E
ILMN_2189458	-1.01125	2.25e-05	0.00174274	SHQ1
ILMN_2374865	-0.903406	2.27e-05	0.0017469	ATF3
ILMN_2367258	1.2603	2.27e-05	0.0017469	SMOX
ILMN_1882512	2.75272	2.31e-05	0.00177946	0
ILMN_1660923	1.29933	2.33e-05	0.00178511	HCG4
ILMN_3243061	-1.30784	2.33e-05	0.00178511	SIGLEC14
ILMN_1657358	-1.09743	2.33e-05	0.00178511	CD200R1L
ILMN_1701487	-1.32141	2.34e-05	0.00178698	TAOK2
ILMN_3308592	1.22398	2.34e-05	0.00178698	MIR98
ILMN_1752837	0.975701	2.37e-05	0.00180333	ARL8B
ILMN_1801842	1.28767	2.37e-05	0.00180561	PTX3
ILMN_1725079	1.01766	2.39e-05	0.00181465	TSPAN31
ILMN_1800750	-1.16942	2.41e-05	0.00182508	ZNF692
ILMN_1782057	1.0706	2.41e-05	0.00182508	ATP8B2
ILMN_1746428	1.46164	2.42e-05	0.00182936	RGPD1
ILMN_3304435	0.925459	2.46e-05	0.00185959	LOC728640
ILMN_1785852	1.03885	2.47e-05	0.00186353	OBFC2A
ILMN_1792455	0.915266	2.49e-05	0.00187697	TMEM158
ILMN_2351298	-1.25745	2.5e-05	0.0018814	WIPF1
ILMN_1743829	-0.932345	2.51e-05	0.00188355	ATXN2
ILMN_1660282	1.1522	2.52e-05	0.00188946	POPDC2
ILMN_1804277	0.945092	2.54e-05	0.00190151	SPRED1
ILMN_3242603	-1.08162	2.58e-05	0.00192349	GTF2H2B
ILMN_1751028	-0.811526	2.6e-05	0.00193893	SERPINH1
ILMN_1806818	-0.968035	2.61e-05	0.00193893	MCM3
ILMN_2144162	-1.539	2.64e-05	0.00196016	FLJ25006
ILMN_1751072	-0.898992	2.64e-05	0.00196036	SRPRB
ILMN_1800733	1.17091	2.66e-05	0.00197013	MANBA
ILMN_1768271	-0.798271	2.67e-05	0.00197655	SMAP1
ILMN_1679979	1.96798	2.7e-05	0.00198969	PLK3
ILMN_1751362	-1.22517	2.7e-05	0.00198969	FASTKD1
ILMN_1783996	-0.846719	2.72e-05	0.00200413	DEM1
ILMN_1796305	-1.04993	2.78e-05	0.00204447	UPF2
ILMN_1736828	-2.22653	2.79e-05	0.00204624	CHST10
ILMN_1696380	1.25425	2.79e-05	0.00204624	GHRL
ILMN_1669113	1.38437	2.8e-05	0.00204844	ATF5
ILMN_1669377	-0.90628	2.82e-05	0.00205719	AP4B1
ILMN_1782922	2.23839	2.82e-05	0.00205836	PDE4B
ILMN_1664362	1.2839	2.83e-05	0.00205981	SGIP1
ILMN_2293758	-1.04139	2.86e-05	0.00207625	AKAP11
ILMN_1653319	1.37144	2.88e-05	0.00208746	MC1R
ILMN_1745573	-0.862987	2.89e-05	0.00209172	TTC13
ILMN_2073592	-1.13972	2.94e-05	0.00212892	CAND2
ILMN_2184373	0.813442	2.97e-05	0.00214393	IL8
ILMN_1764321	-1.06813	2.98e-05	0.0021502	ACOT4
ILMN_2316878	-1.93978	2.99e-05	0.00215226	PTPRO
ILMN_2234970	-1.09038	3.02e-05	0.00217511	SLC39A3
ILMN_3306997	0.870922	3.06e-05	0.0021949	METTL1
ILMN_1700762	0.927249	3.09e-05	0.00221258	PBX4
ILMN_1801307	-1.10622	3.15e-05	0.00225863	TNFSF10
ILMN_1725271	1.70033	3.17e-05	0.00226788	GPR3
ILMN_1812559	-0.922277	3.18e-05	0.0022733	SLC7A6
ILMN_1736311	1.2506	3.19e-05	0.00227363	POU2F2
ILMN_1726678	0.931618	3.2e-05	0.00227649	HSPC047
ILMN_1786039	-0.855765	3.22e-05	0.00228477	RNF34
ILMN_1754501	-1.31805	3.28e-05	0.00233034	LOC339804
ILMN_2367070	1.00545	3.29e-05	0.00233161	ACOT9
ILMN_3309839	1.68078	3.3e-05	0.002334	MIR1275
ILMN_3178302	0.833252	3.32e-05	0.00234225	FNDC3B
ILMN_1688953	-0.826955	3.33e-05	0.00234817	ARHGAP19
ILMN_1773561	1.22668	3.37e-05	0.00237038	RAP2C
ILMN_1683146	0.780488	3.43e-05	0.00241045	FTH1
ILMN_1805192	1.0566	3.47e-05	0.00243651	ITPRIP
ILMN_3273340	1.39518	3.55e-05	0.00248877	LOC100130776
ILMN_1760062	1.82245	3.6e-05	0.00251869	IFI44
ILMN_1756506	-1.03233	3.61e-05	0.00252252	CYorf15B
ILMN_1661657	-1.57326	3.61e-05	0.00252252	TRPC2
ILMN_1789596	1.03156	3.62e-05	0.00252497	ETV6
ILMN_1795835	1.82037	3.63e-05	0.00252907	LOC338758
ILMN_1681135	1.03837	3.66e-05	0.00254099	SPATA2
ILMN_2054297	0.809922	3.66e-05	0.00254099	PTGS2
ILMN_1718734	1.06342	3.7e-05	0.00256041	MLLT6
ILMN_1825275	-1.14516	3.7e-05	0.00256041	0
ILMN_1771376	1.10643	3.71e-05	0.00256594	PEA15
ILMN_1661861	1.14674	3.74e-05	0.00257439	CSF2
ILMN_1787673	0.944202	3.74e-05	0.00257439	PLLP
ILMN_1803197	0.897424	3.75e-05	0.00258263	RAB3IP
ILMN_1689086	1.09581	3.76e-05	0.0025837	CTSC
ILMN_1716279	-0.914548	3.8e-05	0.0026077	CENPE
ILMN_1700028	0.906218	3.82e-05	0.00261336	C9orf156
ILMN_1803005	-0.859731	3.85e-05	0.00262965	MMACHC
ILMN_2072622	-1.35159	3.87e-05	0.00264172	FLJ12684
ILMN_1730731	-1.44889	3.87e-05	0.00264172	ERLIN1
ILMN_1686082	0.905223	3.94e-05	0.0026814	C14orf79
ILMN_1859863	1.67482	3.97e-05	0.00269801	0
ILMN_2387952	1.81777	3.98e-05	0.00270026	FAM134B
ILMN_1815190	0.993602	4.02e-05	0.00272414	METTL1
ILMN_1671142	1.53232	4.02e-05	0.00272414	GPR68
ILMN_1697959	-1.30411	4.06e-05	0.00274591	SLC35B4
ILMN_1779857	-1.07351	4.09e-05	0.00275865	KLF4
ILMN_2338480	-0.825476	4.11e-05	0.00276948	RHOT1
ILMN_2356955	1.36693	4.15e-05	0.0027904	PLAGL1
ILMN_2052871	-1.0054	4.15e-05	0.00279126	TMEM116
ILMN_1807042	0.792495	4.16e-05	0.00279476	MARCKS
ILMN_1723886	-1.15597	4.24e-05	0.00284099	ZFP2
ILMN_1789364	-1.15674	4.25e-05	0.00284384	ZNF789
ILMN_1652906	-1.97458	4.25e-05	0.00284384	GBGT1
ILMN_1813379	1.36333	4.29e-05	0.00286322	TNFRSF9
ILMN_1764788	0.87693	4.32e-05	0.00287748	TNFRSF1B
ILMN_1734476	-1.00769	4.33e-05	0.0028827	KIF2A
ILMN_1792092	-0.867009	4.36e-05	0.00290036	ZCCHC8
ILMN_1739840	1.48187	4.39e-05	0.00291644	LRRC8A
ILMN_1762787	-0.98418	4.41e-05	0.00292194	RNF26
ILMN_1781285	-1.049	4.55e-05	0.00301085	DUSP1
ILMN_1660654	-1.82274	4.56e-05	0.00301085	CDCA2
ILMN_3200330	-0.803534	4.58e-05	0.00302544	LOC399988
ILMN_1781431	-1.64452	4.61e-05	0.00303584	GLCCI1
ILMN_1674399	-0.838935	4.62e-05	0.00303883	ZNF143
ILMN_1802082	2.18402	4.72e-05	0.00310437	PRDM8
ILMN_1727043	-0.729564	4.74e-05	0.00311155	GLT25D1
ILMN_2136089	1.04943	4.75e-05	0.00311558	MTE
ILMN_1652826	-1.84376	4.78e-05	0.00312853	LRRC17
ILMN_1776535	-1.18281	4.8e-05	0.00313509	LOC649722
ILMN_1685930	-1.32672	4.82e-05	0.00314562	DNAJC24
ILMN_2401769	-1.1294	4.83e-05	0.00314562	PHF14
ILMN_2048700	-0.98904	4.84e-05	0.00314989	ATAD2
ILMN_1724480	1.09807	4.87e-05	0.00316539	AXIN2
ILMN_1680139	1.70377	4.91e-05	0.00318744	MAFF
ILMN_1677113	-1.22142	4.94e-05	0.00320072	RNF8
ILMN_1766085	1.92628	5.05e-05	0.0032713	REL
ILMN_1756501	-1.54232	5.07e-05	0.00327766	ST6GAL1
ILMN_2176063	-0.905292	5.08e-05	0.00327766	FCGR1A
ILMN_1723971	-0.929073	5.12e-05	0.0032982	SLC29A1
ILMN_1771039	-1.17083	5.13e-05	0.00330093	GTSE1
ILMN_1800935	-0.833602	5.14e-05	0.00330384	ARV1
ILMN_1677092	1.77606	5.15e-05	0.00330384	GEM
ILMN_1679232	-0.984872	5.15e-05	0.00330384	KIDINS220
ILMN_1808779	-0.780575	5.17e-05	0.00331024	CSTF3
ILMN_2200917	-0.780186	5.18e-05	0.00331024	SLC4A7
ILMN_1763663	-0.980273	5.19e-05	0.00331143	FLJ20718
ILMN_3239108	-1.03411	5.19e-05	0.00331283	SNORA3
ILMN_1655635	-0.835104	5.26e-05	0.00334733	METTL3
ILMN_2225608	-1.47422	5.32e-05	0.00338487	FAM135A
ILMN_2092441	1.13781	5.39e-05	0.00342086	LRP12
ILMN_2127722	0.998447	5.43e-05	0.00344186	FAM174A
ILMN_1728885	1.66204	5.44e-05	0.00344598	KIAA1644
ILMN_1682081	0.901685	5.46e-05	0.00345679	RNF19B
ILMN_1695356	-0.920508	5.49e-05	0.00347173	RNF166
ILMN_1779214	-1.09454	5.51e-05	0.00347447	ATM
ILMN_1735658	-0.968789	5.58e-05	0.00351585	RTTN
ILMN_1656501	1.16422	5.61e-05	0.00352806	DUSP5
ILMN_1838319	1.22319	5.61e-05	0.00352806	LOC730249
ILMN_1749591	-0.816694	5.63e-05	0.00353519	ITGAL
ILMN_2095759	1.10139	5.64e-05	0.00353681	OGFRL1
ILMN_1718934	-0.882296	5.72e-05	0.00357945	LOC728499
ILMN_1689007	-1.27456	5.82e-05	0.00363973	SFRS14
ILMN_1759595	-0.99066	5.84e-05	0.0036446	C22orf29
ILMN_1771627	0.91733	5.85e-05	0.0036446	ZMIZ1
ILMN_1694608	0.883866	5.85e-05	0.0036446	C1QTNF1
ILMN_1726786	-0.930711	5.88e-05	0.00365208	TNRC6B
ILMN_1652540	-1.24354	5.88e-05	0.00365208	RELL2
ILMN_1752086	-0.870415	5.96e-05	0.00369468	C4orf41
ILMN_1752755	1.27886	5.96e-05	0.00369468	VWF
ILMN_1684802	-1.07684	6.01e-05	0.00371661	TAF5
ILMN_3247506	-0.87715	6.02e-05	0.00371947	FCGR1C
ILMN_1784287	0.727747	6.05e-05	0.00373299	TGFBR3
ILMN_1654566	0.911511	6.08e-05	0.00374701	HSPA1L
ILMN_1786328	-0.801852	6.16e-05	0.00379144	WDR40A
ILMN_1690566	1.04662	6.17e-05	0.00379465	RASSF4
ILMN_1806122	-0.80458	6.19e-05	0.00379816	CHD8
ILMN_1758938	1.01146	6.21e-05	0.00380565	SLC31A2
ILMN_1790410	-0.863087	6.22e-05	0.00380565	RNASEN
ILMN_1772064	1.55018	6.23e-05	0.00380804	LOC54103
ILMN_1703754	-0.728201	6.25e-05	0.00381608	CEP192
ILMN_1824666	1.61933	6.26e-05	0.00381608	0
ILMN_1755741	-1.00581	6.27e-05	0.00381892	DACH1
ILMN_1741003	0.750941	6.3e-05	0.00383169	ANXA5
ILMN_1669404	-1.04998	6.31e-05	0.00383169	KISS1
ILMN_1746699	-1.32148	6.32e-05	0.00383207	SGOL2
ILMN_1800626	-1.01444	6.33e-05	0.00383427	SESN1
ILMN_1667034	0.768044	6.35e-05	0.00384548	PDPR
ILMN_1788783	-1.1171	6.37e-05	0.00385184	TRAM2
ILMN_1788213	-0.859521	6.43e-05	0.0038809	FRAT2
ILMN_1673769	1.45201	6.48e-05	0.00390243	KCNG1
ILMN_1800855	1.03388	6.49e-05	0.00390243	PPTC7
ILMN_2356838	-0.71719	6.49e-05	0.00390243	CEPT1
ILMN_1753933	-1.36299	6.52e-05	0.00391413	FAM150A
ILMN_1716080	-1.08068	6.53e-05	0.00391493	CBL
ILMN_1651408	1.16715	6.62e-05	0.00396267	LOC648934
ILMN_1768551	1.41872	6.68e-05	0.0039949	LOC197135
ILMN_1799381	-0.7517	6.74e-05	0.00402492	SNORD14A
ILMN_2347592	0.907335	6.75e-05	0.00402829	NMB
ILMN_1717477	1.52694	6.76e-05	0.00402949	PSD3
ILMN_1681221	-1.29055	6.8e-05	0.00403964	C9orf100
ILMN_2181968	-1.01629	6.8e-05	0.00403964	CBL
ILMN_1744113	-1.50716	6.8e-05	0.00403964	TNFAIP8L2
ILMN_1708798	-0.825504	6.84e-05	0.00405905	EAF2
ILMN_1745772	-0.784033	6.87e-05	0.00407159	ASCC3
ILMN_1810275	-1.31707	6.9e-05	0.00407974	SLC7A7
ILMN_2350574	0.849417	6.99e-05	0.00412905	MYADM
ILMN_1799860	-0.96495	7.09e-05	0.00418583	PIGM
ILMN_1804445	-1.42481	7.1e-05	0.0041865	ATF7IP2
ILMN_2162860	-1.34588	7.15e-05	0.00420913	SLFN11
ILMN_1815121	1.68558	7.19e-05	0.00422798	PLAGL1
ILMN_1758146	0.845751	7.21e-05	0.00423189	SIRPA
ILMN_3239181	0.796453	7.25e-05	0.00425241	ITPRIP
ILMN_1691111	1.02607	7.28e-05	0.0042646	SPATA2L
ILMN_2338348	1.33682	7.3e-05	0.00427236	UBASH3A
ILMN_1663489	-1.0923	7.39e-05	0.00431987	UBR2
ILMN_1728019	1.2968	7.41e-05	0.00432516	PML
ILMN_1693338	-1.87849	7.42e-05	0.00432719	CYP1B1
ILMN_1724407	-0.769512	7.44e-05	0.00433161	TACC3
ILMN_1677827	1.14804	7.48e-05	0.00435117	TLR7
ILMN_3307719	-1.18556	7.52e-05	0.00436644	ZNF490
ILMN_1790533	1.15957	7.57e-05	0.00438898	PHACTR2
ILMN_2364928	1.14535	7.58e-05	0.00438898	APBA2BP
ILMN_2331087	1.99066	7.6e-05	0.00439936	MS4A7
ILMN_1792305	-0.785401	7.62e-05	0.00440219	ZNF318
ILMN_1711069	0.846124	7.65e-05	0.00441659	YPEL5
ILMN_2051731	-1.1697	7.73e-05	0.00445283	DUSP5P
ILMN_1674285	2.20402	7.77e-05	0.00447459	LOC401233
ILMN_3308265	1.62762	7.8e-05	0.00448608	MIR302C
ILMN_1737651	-0.847654	7.81e-05	0.00448626	CDC40
ILMN_2349061	2.27938	7.85e-05	0.00450149	IRF7
ILMN_1685854	-1.10787	7.91e-05	0.00452941	C5orf53
ILMN_1801246	1.27492	7.94e-05	0.00454463	IFITM1
ILMN_1689525	-0.905693	7.95e-05	0.00454463	PMAIP1
ILMN_3239155	1.30787	8e-05	0.00456411	LOC100133913
ILMN_1806825	0.913743	8.04e-05	0.00457298	C14orf145
ILMN_2127624	-1.48715	8.04e-05	0.00457298	UBE2CBP
ILMN_1677085	-1.01104	8.05e-05	0.00457298	RGS19
ILMN_1653871	0.955249	8.05e-05	0.00457298	NAMPT
ILMN_1703335	0.713227	8.18e-05	0.0046411	LACTB
ILMN_2335813	1.13576	8.21e-05	0.00465154	GCH1
ILMN_1666733	1.13378	8.22e-05	0.00465154	IL8
ILMN_1746135	-1.0587	8.24e-05	0.00465154	PHF23
ILMN_1682316	-0.691444	8.24e-05	0.00465154	TRIM33
ILMN_1697189	1.11726	8.25e-05	0.00465194	PNCK
ILMN_1723684	1.36968	8.26e-05	0.00465403	DARC
ILMN_1689518	-0.781902	8.32e-05	0.00468025	PECAM1
ILMN_1699354	0.88916	8.33e-05	0.00468025	EPHA2
ILMN_1712888	-0.847461	8.34e-05	0.00468333	HSPH1
ILMN_3246353	-0.899806	8.38e-05	0.00469208	SNORD65
ILMN_1655137	-1.16964	8.38e-05	0.00469208	ZCCHC11
ILMN_2103685	-0.962267	8.39e-05	0.00469208	DEPDC1B
ILMN_1847494	-0.995236	8.4e-05	0.00469341	0
ILMN_1768969	-0.986312	8.44e-05	0.00470869	LBR
ILMN_1809607	1.55632	8.52e-05	0.00474652	PPIF
ILMN_1792679	0.714913	8.61e-05	0.00479184	ITGA5
ILMN_1753111	0.883291	8.69e-05	0.00483126	NAMPT
ILMN_2341952	-0.737851	8.71e-05	0.0048371	MRPL35
ILMN_1693471	-0.96502	8.72e-05	0.0048371	KLHL35
ILMN_1739222	-0.908266	8.76e-05	0.0048517	ETV5
ILMN_1676588	-0.825199	8.78e-05	0.00485776	CEPT1
ILMN_1656316	-1.08149	8.85e-05	0.0048922	ZMYM3
ILMN_2244547	2.23181	8.88e-05	0.00490368	ETNK1
ILMN_3243381	-0.946693	8.9e-05	0.00490368	MLEC
ILMN_1686562	-1.29109	8.9e-05	0.00490368	KIF13B
ILMN_1711102	-1.30028	8.93e-05	0.00491339	B3GNT2
ILMN_1730986	0.900042	9.02e-05	0.00495614	MALT1
ILMN_1668345	-0.785968	9.05e-05	0.00496609	OAF
ILMN_1699265	0.918795	9.1e-05	0.00498742	TNFRSF10B
ILMN_1712803	-0.838369	9.19e-05	0.00503289	CCNB1
ILMN_3293049	-0.776575	9.24e-05	0.00505485	LOC284167
ILMN_2043265	-0.707645	9.3e-05	0.00507427	ZFP106
ILMN_1707342	0.946495	9.3e-05	0.00507427	LRIG1
ILMN_1770768	0.847456	9.33e-05	0.00508847	SLAMF1
ILMN_1661599	0.808328	9.36e-05	0.00509374	DDIT4
ILMN_1725906	1.18643	9.37e-05	0.00509374	C1orf104
ILMN_2226917	1.08498	9.38e-05	0.00509374	KIAA0247
ILMN_1705297	-1.74533	9.41e-05	0.00510776	MYBPH
ILMN_1722981	1.08562	9.42e-05	0.00510862	TLR5
ILMN_1689786	1.18882	9.44e-05	0.00510961	ASMTL
ILMN_1747244	-1.31204	9.46e-05	0.00511364	CCNG2
ILMN_1716862	-0.833805	9.5e-05	0.0051309	PPM1B
ILMN_1712530	-1.09736	9.51e-05	0.00513361	AKAP1
ILMN_2093389	1.09447	9.63e-05	0.00518556	SNAPC1
ILMN_1672174	1.03844	9.64e-05	0.00518556	ECE1
ILMN_3238196	-1.49464	9.64e-05	0.00518556	CYTH4
ILMN_1739942	-0.923032	9.66e-05	0.00518802	FAM117B
ILMN_1746836	1.59173	9.79e-05	0.00525219	PTAFR
ILMN_2196335	-0.950192	9.84e-05	0.00527212	C12orf11
ILMN_1721035	-0.79534	9.92e-05	0.005308	MS4A6A
ILMN_1711838	0.9705	9.94e-05	0.00531303	SLC25A24
ILMN_3248218	-0.772026	9.96e-05	0.0053195	SNORD104
ILMN_2370336	-0.903371	0.00010071	0.00537307	MS4A4A
ILMN_1810229	-1.09795	0.000102218	0.00544736	ARID4A
ILMN_2203891	0.90504	0.000102769	0.00546781	SMAD7
ILMN_2053415	0.944964	0.000102833	0.00546781	LDLR
ILMN_1878459	1.03206	0.000103329	0.00548803	0
ILMN_1663916	-1.08324	0.000103668	0.00549985	ARHGAP9
ILMN_1758778	-1.30649	0.000104312	0.00552726	CEP110
ILMN_1651799	-0.793994	0.000104501	0.00552726	SLC38A2
ILMN_1705247	0.763207	0.000104603	0.00552726	ACSL5
ILMN_1712452	-0.826438	0.000104652	0.00552726	KIF20B
ILMN_1734544	1.40989	0.00010521	0.00555056	WTAP
ILMN_3244065	-0.934941	0.000105815	0.00557625	C9orf69
ILMN_1866887	-0.827692	0.000105933	0.00557625	0
ILMN_1890614	-1.00982	0.000106532	0.00559335	0
ILMN_1756204	-0.783072	0.00010659	0.00559335	RPS6KA4
ILMN_1704730	-0.821513	0.000106612	0.00559335	CD93
ILMN_1905821	-1.43409	0.000106732	0.00559343	0
ILMN_1812759	1.59571	0.000106879	0.00559498	GCH1
ILMN_1695829	0.977832	0.000107228	0.00560702	TTYH2
ILMN_1768958	1.33215	0.000109301	0.00570426	RASGRP1
ILMN_2392043	0.928817	0.000109329	0.00570426	SPI1
ILMN_1684585	0.975614	0.000110187	0.00573884	ACSL1
ILMN_3256636	-2.0438	0.000110234	0.00573884	LOC100128757
ILMN_1723043	-1.06542	0.000110408	0.00574158	NAPSB
ILMN_1747197	0.886507	0.000110719	0.00574563	SLC41A2
ILMN_1666192	-0.708667	0.000110729	0.00574563	DCTN5
ILMN_1783840	1.92238	0.00011127	0.00576742	FLJ42986
ILMN_1717334	-1.07021	0.000112327	0.00581581	VAV1
ILMN_1690625	1.12529	0.0001125	0.0058184	SLC9A8
ILMN_2413084	-0.73308	0.000113813	0.00587416	HSPA8
ILMN_1790555	-0.949717	0.000113826	0.00587416	CCDC146
ILMN_1796712	0.765499	0.000113986	0.00587598	S100A10
ILMN_2056074	1.79005	0.000115544	0.00594981	RGPD2
ILMN_1806631	-0.803502	0.00011568	0.00595034	LOC653383
ILMN_1767377	-1.17479	0.00011613	0.00595768	LOC153561
ILMN_1749629	-0.746494	0.000116148	0.00595768	CUL1
ILMN_1705874	1.37939	0.0001162	0.00595768	LOC642093
ILMN_1686152	-0.841121	0.000117194	0.00600215	GGA2
ILMN_1790249	1.35031	0.000117974	0.00603557	F8A1
ILMN_1775573	-0.737618	0.000118169	0.00603587	DPY19L4
ILMN_1747052	-0.679654	0.000118235	0.00603587	ITGA4
ILMN_1733535	1.35197	0.00011871	0.00605324	ZNF366
ILMN_2103591	-0.828954	0.000118831	0.00605324	MORC2
ILMN_1786429	-1.38055	0.000119325	0.00607187	P2RY5
ILMN_1733930	-0.803063	0.000120155	0.00610751	PREB
ILMN_1677736	-1.22723	0.000120469	0.00611691	TMEM104
ILMN_1725312	-0.758036	0.000120757	0.00612454	RASA1
ILMN_1680856	1.35444	0.000120878	0.00612454	MAMLD1
ILMN_2139816	-0.737403	0.000121333	0.00614099	GPSM2
ILMN_1754051	-0.956614	0.000123539	0.00624599	RMI1
ILMN_1741389	-1.54863	0.000124189	0.00627213	B3GNT8
ILMN_2350114	-1.48072	0.000124337	0.00627294	TRIM13
ILMN_1774973	-0.895969	0.000124922	0.00629572	SNORD21
ILMN_1786125	-0.700239	0.000125733	0.00632988	CCNA2
ILMN_1689585	-1.00703	0.000126802	0.00637403	C20orf194
ILMN_1782504	-0.919327	0.00012688	0.00637403	MTERFD1
ILMN_1800912	-0.722371	0.000127184	0.00638253	ZFP106
ILMN_1715479	-1.00523	0.000127956	0.00641448	LOC649246
ILMN_1838472	-0.861173	0.000128682	0.00644403	0
ILMN_1658247	1.02926	0.000129776	0.00648458	OAS1
ILMN_1748206	0.952223	0.000129822	0.00648458	C20orf160
ILMN_1776337	-0.865275	0.000129903	0.00648458	CHORDC1
ILMN_1701441	1.18305	0.000130064	0.00648582	LPAR1
ILMN_2316918	-1.43532	0.000131095	0.00653034	PANK1
ILMN_1690170	0.738454	0.00013133	0.00653516	CRABP2
ILMN_1703906	-0.868829	0.000132379	0.00658043	HJURP
ILMN_1678799	0.896606	0.000134274	0.00666763	RAPGEF1
ILMN_1698996	-0.868692	0.000134886	0.0066857	SLC19A1
ILMN_1661343	1.09856	0.000134921	0.0066857	TNFSF14
ILMN_1695658	-0.72121	0.000135063	0.00668576	KIF20A
ILMN_2383306	-1.13008	0.000135432	0.00669702	GPATCH4
ILMN_2043452	-0.692612	0.000136997	0.00676735	FANCE
ILMN_1684155	-0.699342	0.000137462	0.00678323	FLJ23584
ILMN_1731714	1.00073	0.000138534	0.006829	CREB5
ILMN_1700276	-0.875231	0.000139572	0.0068682	C14orf100
ILMN_2187487	-0.860961	0.000139619	0.0068682	HEATR5B
ILMN_2359500	-1.34802	0.000139933	0.00687646	NCDN
ILMN_2355831	1.25179	0.000140769	0.00690581	FHL2
ILMN_1671116	-0.827829	0.000140855	0.00690581	C3orf21
ILMN_1690105	0.943639	0.000141092	0.00690581	STAT1
ILMN_2275803	-1.12391	0.000141113	0.00690581	LRRC45
ILMN_1734198	-0.723403	0.000141375	0.00691146	RNGTT
ILMN_2216838	-0.920063	0.000141854	0.00692774	DKFZP586I1420
ILMN_1756685	-1.07138	0.000142345	0.00694452	DEPDC6
ILMN_1751958	-1.02261	0.000142831	0.00696105	NSUN5
ILMN_1791232	1.03366	0.000144376	0.00701837	SPRED2
ILMN_1901304	0.818342	0.000144556	0.00701837	0
ILMN_1695290	1.05975	0.000144582	0.00701837	FERMT2
ILMN_1801122	1.21211	0.0001446	0.00701837	LOC401317
ILMN_1748124	-0.881766	0.000145382	0.00704907	TSC22D3
ILMN_1669631	-1.06812	0.000146454	0.00709382	GLRB
ILMN_2374244	1.15577	0.000146848	0.00710135	DYRK2
ILMN_1687213	1.04067	0.00014691	0.00710135	C8orf13
ILMN_2141482	0.756666	0.000147621	0.00712843	SERPINF1
ILMN_1746393	-0.73081	0.000148086	0.00714359	TSEN2
ILMN_2394250	1.26903	0.000148574	0.00715164	PLEKHA1
ILMN_1898682	-0.78974	0.00014861	0.00715164	0
ILMN_1668411	1.03945	0.000148706	0.00715164	FHL2
ILMN_2228732	-1.14828	0.000149022	0.00715957	CCNG2
ILMN_1652017	0.868294	0.000149798	0.00718361	PPEF1
ILMN_2054392	-1.01521	0.000149866	0.00718361	PPIL1
ILMN_2381899	0.970747	0.000149978	0.00718361	OPTN
ILMN_2347888	-0.984295	0.000150215	0.0071877	LARP4
ILMN_3192001	0.897481	0.000151406	0.00723736	CCL14
ILMN_1724181	1.08744	0.000152788	0.00729191	IL15
ILMN_1703531	0.948179	0.000152855	0.00729191	S1PR3
ILMN_1655935	-1.32414	0.000153296	0.00730555	ADCY7
ILMN_1779517	0.927262	0.000153647	0.00731491	RASEF
ILMN_2137084	-1.32026	0.000155345	0.00738832	LIN9
ILMN_1804454	-1.35851	0.000156363	0.00742926	FAM135A
ILMN_1684439	0.709706	0.000156856	0.00744524	MLF1
ILMN_1686906	1.32369	0.000158131	0.00749756	TP53INP2
ILMN_1756326	-0.873682	0.000158275	0.00749756	CKS2
ILMN_1761560	0.689075	0.000158571	0.00750406	PHF13

## Sheet: DEGresults_Grp2AvsCtrlA
Ill_ID	logFC	P.Value	adj.P.Val	Symbol
ILMN_1772964	8.13468	4.93e-14	2.33e-09	CCL8
ILMN_1718552	6.78944	2.52e-13	4.64e-09	CXCL13
ILMN_1662358	6.38419	2.94e-13	4.64e-09	MX1
ILMN_2058782	7.63597	4.05e-13	4.79e-09	IFI27
ILMN_2347145	6.25387	7.67e-13	7.26e-09	DCN
ILMN_1796316	5.79415	9.32e-13	7.35e-09	MMP9
ILMN_1762899	-5.24669	1.22e-12	8.22e-09	EGR1
ILMN_1746085	5.20154	2.06e-12	1.22e-08	IGFBP3
ILMN_2388547	6.96247	2.37e-12	1.25e-08	EPSTI1
ILMN_1701195	5.21119	4.82e-12	2.28e-08	PLA2G7
ILMN_2239754	5.33427	5.97e-12	2.51e-08	IFIT3
ILMN_1707695	6.78831	6.35e-12	2.51e-08	IFIT1
ILMN_1674063	6.25578	9.38e-12	3.41e-08	OAS2
ILMN_1751607	-5.59592	1.02e-11	3.43e-08	FOSB
ILMN_1733998	-4.37335	1.26e-11	3.97e-08	DHRS9
ILMN_1723912	6.89256	1.44e-11	4.27e-08	IFI44L
ILMN_1750974	6.1391	1.76e-11	4.9e-08	S100A9
ILMN_1748915	6.05999	2.15e-11	5.34e-08	S100A12
ILMN_1774874	4.21808	2.22e-11	5.34e-08	IL1RN
ILMN_1739428	5.80985	2.26e-11	5.34e-08	IFIT2
ILMN_1701789	5.65074	3e-11	6.76e-08	IFIT3
ILMN_1783593	4.30681	3.38e-11	7.26e-08	CCL13
ILMN_1720048	7.45672	3.87e-11	7.95e-08	CCL2
ILMN_2384181	-4.32617	4.48e-11	8.83e-08	DHRS9
ILMN_1680424	-3.70888	4.95e-11	9.37e-08	CTSG
ILMN_1689734	4.64352	6.05e-11	1.1e-07	IL1RN
ILMN_2347798	5.07436	6.79e-11	1.19e-07	IFI6
ILMN_1657871	5.17507	8.14e-11	1.37e-07	RSAD2
ILMN_1677567	3.6457	8.39e-11	1.37e-07	EPYC
ILMN_2339955	-3.79447	8.9e-11	1.4e-07	NR4A2
ILMN_1674811	4.88157	9.51e-11	1.45e-07	OASL
ILMN_1766411	3.44905	1.01e-10	1.46e-07	AP1S2
ILMN_1669523	-3.9755	1.02e-10	1.46e-07	FOS
ILMN_1801246	5.52195	1.28e-10	1.78e-07	IFITM1
ILMN_1802653	4.48298	1.46e-10	1.93e-07	EBI3
ILMN_1740015	5.67775	1.49e-10	1.93e-07	CD14
ILMN_2396444	5.81942	1.54e-10	1.93e-07	CD14
ILMN_1668247	-3.22448	1.58e-10	1.93e-07	LTC4S
ILMN_1668460	-3.55009	1.59e-10	1.93e-07	PRTN3
ILMN_1695530	-3.09575	1.74e-10	2.02e-07	MS4A3
ILMN_1782560	3.38786	1.75e-10	2.02e-07	CD86
ILMN_2109416	-2.97222	2.04e-10	2.24e-07	NAPSB
ILMN_2138765	3.38774	2.04e-10	2.24e-07	PLIN2
ILMN_2120273	3.04619	2.3e-10	2.48e-07	AP1S2
ILMN_2379599	3.62924	2.42e-10	2.55e-07	CD163
ILMN_1654639	3.45805	3.09e-10	3.11e-07	HERC6
ILMN_1654398	3.91479	3.13e-10	3.11e-07	RGL1
ILMN_1658247	4.30802	3.2e-10	3.11e-07	OAS1
ILMN_1690105	3.98956	3.22e-10	3.11e-07	STAT1
ILMN_2337263	3.24505	3.29e-10	3.11e-07	PKIB
ILMN_1742789	3.58057	3.92e-10	3.63e-07	LPXN
ILMN_1656310	3.50442	4.04e-10	3.63e-07	INDO
ILMN_1663068	-3.45841	4.09e-10	3.63e-07	MGC33556
ILMN_1760062	6.33251	4.14e-10	3.63e-07	IFI44
ILMN_1716276	3.53979	4.25e-10	3.64e-07	CCL4L2
ILMN_1737308	2.69082	4.31e-10	3.64e-07	GLRX
ILMN_1706502	3.04161	4.65e-10	3.84e-07	EIF2AK2
ILMN_1727992	2.90467	4.76e-10	3.84e-07	FEZ1
ILMN_1746517	3.12675	4.79e-10	3.84e-07	KYNU
ILMN_1799467	3.73374	5.02e-10	3.96e-07	SAMD9L
ILMN_1731237	-4.20718	5.12e-10	3.97e-07	CLSTN2
ILMN_1782305	-3.96334	5.65e-10	4.31e-07	NR4A2
ILMN_1751851	2.92127	5.92e-10	4.38e-07	CECR1
ILMN_1774077	3.95829	5.92e-10	4.38e-07	GBP2
ILMN_1742929	3.36633	6.11e-10	4.45e-07	HESX1
ILMN_1737514	3.36294	6.55e-10	4.7e-07	KYNU
ILMN_1655610	-3.22019	7.16e-10	5.06e-07	RET
ILMN_1729749	5.78844	7.48e-10	5.21e-07	HERC5
ILMN_1790529	4.65906	8.01e-10	5.49e-07	LUM
ILMN_1710937	3.87203	8.29e-10	5.6e-07	IFI16
ILMN_1714600	3.4207	8.67e-10	5.78e-07	NAV3
ILMN_1736729	3.66272	9.09e-10	5.97e-07	OAS2
ILMN_1691364	3.77989	9.79e-10	6.35e-07	STAT1
ILMN_1667224	3.80904	1.01e-09	6.43e-07	SLAMF8
ILMN_1706301	-3.45198	1.02e-09	6.43e-07	RET
ILMN_1706635	-2.71427	1.06e-09	6.53e-07	ELANE
ILMN_1745374	2.83385	1.06e-09	6.53e-07	IFI35
ILMN_1745397	4.42381	1.12e-09	6.77e-07	OAS3
ILMN_1848273	-2.94168	1.14e-09	6.81e-07	DNAH10
ILMN_3288717	3.72255	1.15e-09	6.81e-07	LOC392437
ILMN_2415144	3.69738	1.2e-09	7.03e-07	SP110
ILMN_1683194	2.73446	1.25e-09	7.22e-07	DCN
ILMN_1686664	2.93916	1.29e-09	7.37e-07	MT2A
ILMN_1729801	2.79561	1.34e-09	7.45e-07	S100A8
ILMN_1690921	2.40159	1.34e-09	7.45e-07	STAT2
ILMN_2396875	4.08578	1.41e-09	7.74e-07	IGFBP3
ILMN_2103107	4.0582	1.45e-09	7.9e-07	ADAMDEC1
ILMN_1731224	3.8918	1.49e-09	8.02e-07	PARP9
ILMN_2148913	3.44143	1.53e-09	8.12e-07	TMEM45A
ILMN_1791759	2.67724	1.61e-09	8.45e-07	CXCL10
ILMN_2054297	-2.42903	1.71e-09	8.88e-07	PTGS2
ILMN_1814305	3.98342	1.85e-09	9.5e-07	SAMD9
ILMN_1768227	3.23859	1.94e-09	9.86e-07	DCN
ILMN_1798181	2.68666	1.98e-09	9.95e-07	IRF7
ILMN_1687384	2.75701	2.03e-09	1.01e-06	IFI6
ILMN_1785202	2.79195	2.07e-09	1.02e-06	STAT4
ILMN_1686109	-2.98301	2.35e-09	1.13e-06	CCL23
ILMN_1752451	2.83126	2.36e-09	1.13e-06	CTSH
ILMN_1748473	3.8473	2.37e-09	1.13e-06	GIMAP4
ILMN_2241953	3.52834	2.48e-09	1.15e-06	PILRA
ILMN_1693826	4.28092	2.49e-09	1.15e-06	HAVCR2
ILMN_2148785	4.32514	2.5e-09	1.15e-06	GBP1
ILMN_2374036	2.60601	2.5e-09	1.15e-06	CTSL1
ILMN_2326509	3.31414	2.61e-09	1.17e-06	CASP1
ILMN_1812995	3.0856	2.62e-09	1.17e-06	CTSL1
ILMN_1805750	2.55487	2.63e-09	1.17e-06	IFITM3
ILMN_1799381	-2.3183	2.66e-09	1.18e-06	SNORD14A
ILMN_1779252	4.60017	2.81e-09	1.21e-06	TRIM22
ILMN_1769546	3.22026	2.82e-09	1.21e-06	RIN2
ILMN_1796094	3.14652	2.82e-09	1.21e-06	CD36
ILMN_1801077	3.48573	3.05e-09	1.29e-06	PLIN2
ILMN_1697448	2.56157	3.08e-09	1.29e-06	TXNIP
ILMN_3235832	2.8065	3.11e-09	1.29e-06	LOC728835
ILMN_2054019	4.01917	3.12e-09	1.29e-06	ISG15
ILMN_1674050	-2.58245	3.16e-09	1.3e-06	COL8A2
ILMN_2322747	-3.41537	3.2e-09	1.3e-06	ARHGAP5
ILMN_1694757	3.14508	3.24e-09	1.3e-06	CTSL1
ILMN_2326512	3.31511	3.25e-09	1.3e-06	CASP1
ILMN_1691156	2.18258	3.29e-09	1.3e-06	MT1A
ILMN_1699574	3.05828	3.3e-09	1.3e-06	NRP1
ILMN_1779071	4.78218	3.68e-09	1.44e-06	FEZ1
ILMN_1801205	3.56293	3.72e-09	1.44e-06	GPNMB
ILMN_2231928	5.09124	4.15e-09	1.59e-06	MX2
ILMN_1652825	2.93371	4.18e-09	1.59e-06	IL10RA
ILMN_1796642	2.67116	4.26e-09	1.61e-06	NCF2
ILMN_1797875	2.23923	4.39e-09	1.64e-06	ALOX5AP
ILMN_1732296	-2.30732	4.42e-09	1.64e-06	ID3
ILMN_1651354	3.98309	4.44e-09	1.64e-06	SPP1
ILMN_1787509	2.87456	4.67e-09	1.71e-06	PRIC285
ILMN_1781980	-3.64328	4.84e-09	1.76e-06	CFC1B
ILMN_1684887	4.66939	4.87e-09	1.76e-06	SAMSN1
ILMN_1810560	2.25257	4.94e-09	1.77e-06	P8
ILMN_2102330	-2.66658	5.03e-09	1.78e-06	COL8A2
ILMN_3239965	3.56697	5.05e-09	1.78e-06	IDO1
ILMN_1780334	2.56383	5.08e-09	1.78e-06	KCNJ2
ILMN_1764709	5.20927	5.22e-09	1.82e-06	MAFB
ILMN_1780546	-2.16758	5.67e-09	1.96e-06	OSM
ILMN_1729915	2.83071	5.74e-09	1.96e-06	PILRA
ILMN_2390853	2.47865	5.75e-09	1.96e-06	CTSH
ILMN_1712673	2.59465	6.06e-09	2.05e-06	SASH1
ILMN_1663866	2.16805	6.14e-09	2.05e-06	TGFBI
ILMN_1801307	2.84355	6.18e-09	2.05e-06	TNFSF10
ILMN_1785345	2.39608	6.2e-09	2.05e-06	GPR84
ILMN_1783621	3.50206	6.44e-09	2.12e-06	CMPK2
ILMN_2361862	-2.32946	6.51e-09	2.13e-06	VLDLR
ILMN_1773963	2.60756	7.19e-09	2.33e-06	GNA15
ILMN_1731418	3.73157	7.28e-09	2.34e-06	SP110
ILMN_1785732	2.88306	7.41e-09	2.37e-06	TNFAIP6
ILMN_1792473	2.29422	7.99e-09	2.54e-06	AIF1
ILMN_1769520	2.20597	8.08e-09	2.55e-06	UBE2L6
ILMN_1722622	3.19721	8.34e-09	2.61e-06	CD163
ILMN_1694367	-2.12999	8.53e-09	2.66e-06	SNORD35B
ILMN_2172091	2.03184	8.78e-09	2.72e-06	TDO2
ILMN_2374449	3.4725	9.05e-09	2.78e-06	SPP1
ILMN_1691508	2.70239	9.61e-09	2.93e-06	PLAUR
ILMN_1671891	2.35278	9.71e-09	2.93e-06	PID1
ILMN_3295494	2.03687	9.71e-09	2.93e-06	LOC389386
ILMN_1762594	3.59393	9.78e-09	2.93e-06	NOD2
ILMN_1775170	2.46203	9.96e-09	2.97e-06	MT1X
ILMN_2232121	3.58742	1.03e-08	3.06e-06	GPR65
ILMN_1741404	2.55065	1.04e-08	3.07e-06	MSC
ILMN_1713561	-2.2651	1.06e-08	3.09e-06	C20orf103
ILMN_1777325	2.63278	1.15e-08	3.33e-06	STAT1
ILMN_1703538	3.07398	1.19e-08	3.43e-06	AIF1
ILMN_1659913	3.0151	1.2e-08	3.46e-06	ISG20
ILMN_2402600	2.97817	1.22e-08	3.46e-06	GLIS3
ILMN_3238078	-2.44761	1.22e-08	3.46e-06	SNORA45
ILMN_1707720	-1.9314	1.29e-08	3.64e-06	SLC1A5
ILMN_1659960	3.13049	1.42e-08	3.97e-06	IL4I1
ILMN_1738992	3.20707	1.44e-08	4e-06	MNDA
ILMN_1764788	2.13303	1.48e-08	4.1e-06	TNFRSF1B
ILMN_1678454	1.83074	1.49e-08	4.1e-06	CASP4
ILMN_1708934	2.62221	1.56e-08	4.26e-06	ADM
ILMN_1677466	3.02053	1.58e-08	4.27e-06	DUSP6
ILMN_1705047	2.14736	1.59e-08	4.27e-06	TLR8
ILMN_2374340	2.26965	1.59e-08	4.27e-06	PLAUR
ILMN_1741727	2.48558	1.6e-08	4.27e-06	QPCT
ILMN_2123450	-2.08056	1.64e-08	4.36e-06	FLJ43093
ILMN_1700031	2.03758	1.74e-08	4.57e-06	PRAME
ILMN_1747305	2.88386	1.74e-08	4.57e-06	GIMAP8
ILMN_3202024	1.97185	1.78e-08	4.65e-06	LOC392437
ILMN_1769433	2.10591	1.81e-08	4.71e-06	IQGAP2
ILMN_1652787	2.82811	1.87e-08	4.83e-06	PIK3AP1
ILMN_1659990	2.2295	2.01e-08	5.16e-06	C7orf68
ILMN_1651826	2.01909	2.09e-08	5.34e-06	BASP1
ILMN_1806023	-1.81833	2.13e-08	5.41e-06	JUN
ILMN_1690241	2.22416	2.14e-08	5.41e-06	BATF2
ILMN_1790881	2.14158	2.15e-08	5.41e-06	HNMT
ILMN_2100209	3.00304	2.16e-08	5.41e-06	CCL4L1
ILMN_2173975	2.57243	2.25e-08	5.6e-06	RTP4
ILMN_2058795	2.11263	2.27e-08	5.63e-06	PGCP
ILMN_1714602	3.98452	2.32e-08	5.73e-06	CD86
ILMN_1730867	-2.31585	2.34e-08	5.74e-06	AZU1
ILMN_1657892	3.39865	2.39e-08	5.83e-06	TLR8
ILMN_2350574	-2.08042	2.42e-08	5.88e-06	MYADM
ILMN_1730710	1.99577	2.47e-08	5.96e-06	ADORA3
ILMN_1790978	1.93286	2.55e-08	6.13e-06	ATG7
ILMN_1722781	-3.38431	2.63e-08	6.28e-06	EGR3
ILMN_1715401	2.03439	2.67e-08	6.36e-06	MT1G
ILMN_1716909	3.93222	2.7e-08	6.37e-06	ADAMDEC1
ILMN_1730773	-1.97144	2.7e-08	6.37e-06	SNORA70
ILMN_2233539	1.9368	2.77e-08	6.48e-06	SLC39A8
ILMN_1775501	2.25762	2.78e-08	6.48e-06	IL1B
ILMN_1754894	2.37486	2.79e-08	6.48e-06	C1orf162
ILMN_1718766	1.89477	2.86e-08	6.59e-06	MT1F
ILMN_2114568	3.71699	2.87e-08	6.59e-06	GBP5
ILMN_1807042	1.78685	2.89e-08	6.62e-06	MARCKS
ILMN_2407389	3.35355	3.04e-08	6.92e-06	GPNMB
ILMN_1725320	1.92531	3.07e-08	6.94e-06	SIGLEC1
ILMN_1779228	-2.11686	3.12e-08	7.03e-06	CDH2
ILMN_1796537	2.26765	3.23e-08	7.25e-06	FYB
ILMN_2336781	2.0019	3.28e-08	7.32e-06	SOD2
ILMN_1723043	-2.67126	3.32e-08	7.38e-06	NAPSB
ILMN_2109197	2.55437	3.44e-08	7.57e-06	EPB41L3
ILMN_1783753	-1.82989	3.45e-08	7.57e-06	TXNDC12
ILMN_3248649	-2.32355	3.46e-08	7.57e-06	LOC100134144
ILMN_1784863	3.00433	3.73e-08	8.13e-06	CD36
ILMN_2138589	3.40746	3.93e-08	8.53e-06	MERTK
ILMN_3272590	-1.81593	4.29e-08	9.23e-06	LOC100129975
ILMN_1785902	2.08645	4.29e-08	9.23e-06	C1QC
ILMN_1736078	-1.74686	4.31e-08	9.23e-06	THBS4
ILMN_1796976	2.02006	4.36e-08	9.29e-06	NLRC4
ILMN_1715131	1.76111	4.44e-08	9.42e-06	CCR7
ILMN_1724533	4.4928	4.47e-08	9.45e-06	LY96
ILMN_1660691	1.84514	4.52e-08	9.5e-06	RAB31
ILMN_1749591	-1.82048	4.54e-08	9.51e-06	ITGAL
ILMN_2173004	2.18932	4.63e-08	9.65e-06	RAB8B
ILMN_1785615	1.89482	4.66e-08	9.67e-06	SUMO1P1
ILMN_1659936	-1.81386	4.74e-08	9.8e-06	PPP1R15A
ILMN_3229324	1.95987	4.77e-08	9.82e-06	SGK1
ILMN_2129505	2.04503	4.82e-08	9.87e-06	CYBASC3
ILMN_2363591	1.84925	4.88e-08	9.95e-06	SDCBP
ILMN_1806908	2.32026	4.93e-08	1e-05	PRKCB1
ILMN_1716859	5.36328	4.95e-08	1e-05	TDO2
ILMN_1666089	3.41545	4.97e-08	1e-05	OLIG1
ILMN_1774973	-2.18214	5.04e-08	1.01e-05	SNORD21
ILMN_1681301	3.27087	5.06e-08	1.01e-05	AIM2
ILMN_1696360	2.28546	5.31e-08	1.06e-05	CTSB
ILMN_1800225	2.30173	5.44e-08	1.08e-05	PPARG
ILMN_2058251	1.97288	5.53e-08	1.09e-05	VIM
ILMN_1746864	4.02777	5.64e-08	1.11e-05	PSCDBP
ILMN_2262044	1.93501	5.68e-08	1.11e-05	PARP10
ILMN_1783247	1.81794	6.16e-08	1.19e-05	C10orf11
ILMN_1699472	-2.13913	6.18e-08	1.19e-05	ST3GAL3
ILMN_2173611	2.03018	6.19e-08	1.19e-05	MT1E
ILMN_2066858	2.63443	6.21e-08	1.19e-05	TNFSF13B
ILMN_2053527	3.46833	6.41e-08	1.23e-05	PARP9
ILMN_1780465	2.07203	6.49e-08	1.24e-05	CLEC5A
ILMN_2092118	3.62275	6.7e-08	1.27e-05	FPR1
ILMN_1743199	-2.24854	7.01e-08	1.33e-05	EGR2
ILMN_1670305	1.71841	7.24e-08	1.37e-05	SERPING1
ILMN_1745471	2.4534	7.36e-08	1.38e-05	IRF9
ILMN_1682038	-1.91987	7.73e-08	1.45e-05	SNORA25
ILMN_1703335	1.5716	7.77e-08	1.45e-05	LACTB
ILMN_2096372	1.90577	7.8e-08	1.45e-05	ALDH1A1
ILMN_3242586	2.0795	7.85e-08	1.45e-05	RHOU
ILMN_1691494	1.65046	7.89e-08	1.45e-05	XAGE1B
ILMN_1749962	-2.02085	7.96e-08	1.46e-05	NCAM2
ILMN_1750101	1.75231	8.08e-08	1.48e-05	S100A11
ILMN_1664861	-1.67249	8.29e-08	1.51e-05	ID1
ILMN_1714067	-1.57483	8.35e-08	1.51e-05	NTRK2
ILMN_1701114	3.31578	8.41e-08	1.52e-05	GBP1
ILMN_1739222	1.9979	8.54e-08	1.54e-05	ETV5
ILMN_2060115	-1.97831	9.03e-08	1.62e-05	SORL1
ILMN_2115434	1.58477	9.11e-08	1.63e-05	RAB32
ILMN_1676372	2.53099	9.48e-08	1.69e-05	CD209
ILMN_1666314	-2.5458	9.54e-08	1.69e-05	RET
ILMN_1656415	1.61735	9.56e-08	1.69e-05	CDKN2C
ILMN_2338452	3.11895	1.01e-07	1.78e-05	SERPINA1
ILMN_1835092	3.34957	1.02e-07	1.78e-05	0
ILMN_1721580	1.9641	1.03e-07	1.8e-05	TBX15
ILMN_2343774	1.58537	1.04e-07	1.81e-05	XAGE1
ILMN_1675640	3.83208	1.05e-07	1.81e-05	OAS1
ILMN_2185984	2.72151	1.05e-07	1.81e-05	SASH1
ILMN_1661599	1.75038	1.07e-07	1.84e-05	DDIT4
ILMN_3247998	2.37625	1.09e-07	1.87e-05	STAP1
ILMN_1673352	2.15909	1.2e-07	2.05e-05	IFITM2
ILMN_2396020	3.30255	1.22e-07	2.08e-05	DUSP6
ILMN_1788689	-1.72854	1.27e-07	2.15e-05	PHIP
ILMN_1764228	2.48492	1.29e-07	2.17e-05	DAB2
ILMN_1911721	1.58027	1.3e-07	2.19e-05	0
ILMN_1682312	3.89402	1.33e-07	2.23e-05	CYBB
ILMN_1807277	2.03963	1.33e-07	2.23e-05	IFI30
ILMN_1795181	2.78243	1.34e-07	2.23e-05	DDX60
ILMN_2094166	1.85489	1.35e-07	2.24e-05	CHMP5
ILMN_1671928	-1.4835	1.4e-07	2.3e-05	PROS1
ILMN_3248218	-1.63583	1.4e-07	2.3e-05	SNORD104
ILMN_1667748	2.0833	1.4e-07	2.3e-05	ANKRD33
ILMN_1695316	1.9841	1.47e-07	2.4e-05	SLC39A8
ILMN_2370208	1.87461	1.47e-07	2.4e-05	CMTM3
ILMN_1722290	-3.02658	1.48e-07	2.41e-05	LPPR3
ILMN_1726711	-1.81401	1.48e-07	2.41e-05	PENK
ILMN_1735930	-2.22747	1.51e-07	2.43e-05	KLF2
ILMN_1807359	-2.083	1.52e-07	2.45e-05	CLEC11A
ILMN_1696537	2.44094	1.53e-07	2.45e-05	DDIT4L
ILMN_2073289	1.81053	1.57e-07	2.51e-05	MTSS1
ILMN_1719433	-2.47937	1.61e-07	2.57e-05	CD1D
ILMN_1723481	-1.5178	1.62e-07	2.57e-05	CHST3
ILMN_1750400	2.21673	1.62e-07	2.57e-05	C19orf66
ILMN_2246956	-1.65307	1.64e-07	2.58e-05	BCL2
ILMN_1763228	-1.81142	1.65e-07	2.6e-05	MEF2D
ILMN_1670145	2.05178	1.71e-07	2.67e-05	DFNA5
ILMN_2409384	1.65779	1.71e-07	2.67e-05	SIGLEC7
ILMN_1737380	-1.60377	1.72e-07	2.68e-05	BCAP29
ILMN_1662799	2.09333	1.73e-07	2.69e-05	GPSM3
ILMN_3242011	2.10517	1.74e-07	2.69e-05	MOBKL1B
ILMN_1720083	1.71998	1.75e-07	2.7e-05	EHD4
ILMN_2115005	2.32994	1.79e-07	2.76e-05	FGD2
ILMN_1653292	2.76958	1.8e-07	2.76e-05	PFKFB4
ILMN_2094396	-2.09379	1.81e-07	2.77e-05	LRRC8C
ILMN_2160160	-1.8594	1.83e-07	2.77e-05	SNORD36C
ILMN_2096747	-1.88995	1.83e-07	2.77e-05	SNORA33
ILMN_1802780	2.08018	1.87e-07	2.83e-05	M160
ILMN_1713668	1.55408	1.91e-07	2.87e-05	TSNAX
ILMN_1751072	-1.5644	1.91e-07	2.88e-05	SRPRB
ILMN_3305152	1.59525	1.93e-07	2.89e-05	XAGE1A
ILMN_1654287	-1.5676	1.93e-07	2.89e-05	ADCY9
ILMN_1702487	1.84102	1.95e-07	2.9e-05	SGK
ILMN_1767006	1.97271	2.07e-07	3.06e-05	PSMB8
ILMN_1695404	1.82936	2.07e-07	3.06e-05	LY6E
ILMN_3242540	1.77505	2.08e-07	3.06e-05	CD163L1
ILMN_2408543	1.88272	2.13e-07	3.13e-05	PLAUR
ILMN_1701461	-2.15479	2.14e-07	3.14e-05	TIMP3
ILMN_2145116	-1.40976	2.2e-07	3.21e-05	TMEM173
ILMN_2124802	1.66976	2.22e-07	3.24e-05	MT1H
ILMN_1672660	1.70318	2.28e-07	3.31e-05	MBP
ILMN_1671337	-1.73164	2.29e-07	3.31e-05	SLC2A5
ILMN_2383611	1.42225	2.29e-07	3.31e-05	PTPRE
ILMN_1698996	-1.80919	2.34e-07	3.36e-05	SLC19A1
ILMN_1716441	-1.64528	2.35e-07	3.37e-05	SNORD4A
ILMN_1683456	1.61315	2.36e-07	3.37e-05	CCL7
ILMN_1684873	-1.50942	2.39e-07	3.4e-05	ARSD
ILMN_1688780	1.39691	2.43e-07	3.45e-05	S100A4
ILMN_1770610	2.58896	2.46e-07	3.48e-05	MERTK
ILMN_2150856	-2.16656	2.57e-07	3.64e-05	SERPINB2
ILMN_3251545	1.36716	2.71e-07	3.82e-05	CHMP5
ILMN_1661755	1.81506	2.76e-07	3.87e-05	FAM129B
ILMN_2364384	2.16563	2.76e-07	3.87e-05	PPARG
ILMN_1702501	3.2982	2.84e-07	3.97e-05	RPS6KA2
ILMN_1795835	-3.1477	2.88e-07	4.01e-05	LOC338758
ILMN_1782501	1.87744	2.9e-07	4.02e-05	LOC653219
ILMN_1710221	2.28987	2.91e-07	4.02e-05	GPR35
ILMN_3240418	-2.02848	2.98e-07	4.1e-05	SNORA72
ILMN_1699585	1.74557	3.07e-07	4.21e-05	BHLHE22
ILMN_1683792	1.68924	3.07e-07	4.21e-05	LAP3
ILMN_1742618	2.15762	3.08e-07	4.21e-05	XAF1
ILMN_1674038	1.8794	3.1e-07	4.23e-05	CTSD
ILMN_1691575	1.28804	3.12e-07	4.25e-05	SNX2
ILMN_1673181	-2.33549	3.22e-07	4.36e-05	SNORD100
ILMN_1771601	-1.76808	3.23e-07	4.36e-05	UFSP1
ILMN_1697309	3.64311	3.27e-07	4.41e-05	NCF1
ILMN_2308849	-1.69947	3.29e-07	4.42e-05	MYADM
ILMN_1754795	-1.56719	3.37e-07	4.52e-05	FAT1
ILMN_1773865	-1.32949	3.54e-07	4.74e-05	HSPA5
ILMN_1785852	1.67331	3.61e-07	4.81e-05	OBFC2A
ILMN_1664362	2.1011	3.62e-07	4.81e-05	SGIP1
ILMN_3305938	1.7593	3.65e-07	4.83e-05	SGK1
ILMN_1778977	1.47394	3.67e-07	4.83e-05	TYROBP
ILMN_2112988	3.27201	3.67e-07	4.83e-05	NCF1C
ILMN_2390299	1.47274	3.67e-07	4.83e-05	PSMB8
ILMN_1672661	2.75652	3.71e-07	4.86e-05	SP110
ILMN_1726591	2.03766	3.78e-07	4.95e-05	CARD16
ILMN_1733680	1.41108	3.81e-07	4.96e-05	AZI2
ILMN_1684306	1.46311	3.81e-07	4.96e-05	S100A4
ILMN_1731353	-1.42169	3.86e-07	5e-05	CHPF
ILMN_3232696	1.29857	3.87e-07	5e-05	LOC729816
ILMN_1668039	1.74787	3.88e-07	5e-05	GYPC
ILMN_1705442	1.5156	3.91e-07	5.02e-05	CMTM3
ILMN_1699651	2.41716	3.93e-07	5.04e-05	IL6
ILMN_2382403	2.07365	3.97e-07	5.08e-05	FCGR2B
ILMN_1657435	2.15556	4.06e-07	5.16e-05	MT1M
ILMN_2123743	1.38221	4.06e-07	5.16e-05	FCER1G
ILMN_1755974	1.55235	4.11e-07	5.21e-05	ALDOC
ILMN_1779258	1.6905	4.12e-07	5.21e-05	LOC644774
ILMN_2136089	1.80041	4.17e-07	5.27e-05	MTE
ILMN_1768284	-1.5526	4.2e-07	5.29e-05	P2RY8
ILMN_1804629	1.63562	4.21e-07	5.29e-05	TPK1
ILMN_1712413	1.67271	4.31e-07	5.39e-05	RPL39L
ILMN_1718934	-1.5418	4.34e-07	5.42e-05	LOC728499
ILMN_1687375	-1.48786	4.35e-07	5.42e-05	ATP2A2
ILMN_1683859	-1.52376	4.36e-07	5.42e-05	SLC7A1
ILMN_1741054	-1.40795	4.39e-07	5.44e-05	SLC5A6
ILMN_1898682	-1.5519	4.44e-07	5.49e-05	0
ILMN_2248970	2.55526	4.46e-07	5.5e-05	OAS2
ILMN_3241234	1.43268	4.59e-07	5.64e-05	LOC730278
ILMN_2306033	1.978	4.69e-07	5.76e-05	PRAME
ILMN_1797001	2.56619	4.72e-07	5.77e-05	DDX58
ILMN_1667432	-1.30015	4.75e-07	5.79e-05	HYAL3
ILMN_3248703	-1.65846	4.91e-07	5.97e-05	SNORD99
ILMN_1749081	-1.37569	4.99e-07	6.05e-05	AUTS2
ILMN_1685703	2.74202	5.01e-07	6.05e-05	ACOX2
ILMN_2376108	2.16509	5.01e-07	6.05e-05	PSMB9
ILMN_1763000	2.61059	5.07e-07	6.11e-05	ADAP2
ILMN_1685636	-1.4457	5.12e-07	6.14e-05	KCNN2
ILMN_3240316	1.35812	5.13e-07	6.14e-05	TMSL3
ILMN_2345898	2.82401	5.16e-07	6.16e-05	SLA
ILMN_1696463	1.44714	5.23e-07	6.23e-05	SPI1
ILMN_1662640	1.78312	5.29e-07	6.29e-05	C20orf127
ILMN_2171289	3.00368	5.32e-07	6.31e-05	SAMSN1
ILMN_2415179	-1.27398	5.44e-07	6.43e-05	CLSTN1
ILMN_1810275	2.2911	5.58e-07	6.58e-05	SLC7A7
ILMN_1694327	-1.70119	5.61e-07	6.58e-05	LOC285176
ILMN_1739001	-1.49448	5.61e-07	6.58e-05	TACSTD2
ILMN_1661554	-1.72462	5.63e-07	6.58e-05	DIAPH1
ILMN_1761363	2.2303	5.63e-07	6.58e-05	VAMP4
ILMN_1711223	1.68458	5.79e-07	6.75e-05	LOC649362
ILMN_1784040	-2.15853	5.86e-07	6.82e-05	NAPSA
ILMN_1798081	-1.49795	5.89e-07	6.83e-05	PTPRF
ILMN_1779558	-1.39703	6.03e-07	6.97e-05	GAS6
ILMN_2410826	4.97756	6.04e-07	6.97e-05	OAS1
ILMN_2366330	1.44428	6.06e-07	6.98e-05	FERMT3
ILMN_2081682	1.29786	6.16e-07	7.08e-05	SMAP2
ILMN_1672899	2.04216	6.2e-07	7.11e-05	POMC
ILMN_1658995	1.77842	6.27e-07	7.17e-05	ACOT9
ILMN_1786429	2.53855	6.29e-07	7.18e-05	P2RY5
ILMN_1659189	1.83992	6.37e-07	7.25e-05	C9orf89
ILMN_2258977	2.23561	6.39e-07	7.25e-05	XAGE1
ILMN_1691731	1.71467	6.44e-07	7.29e-05	PARP14
ILMN_1740429	1.17832	6.73e-07	7.6e-05	FTL
ILMN_2321416	-1.41828	6.8e-07	7.65e-05	DIAPH1
ILMN_1762260	2.61761	6.81e-07	7.65e-05	C3
ILMN_1657347	-1.65322	6.97e-07	7.81e-05	PODXL2
ILMN_1741165	2.36607	7.11e-07	7.96e-05	SLC11A1
ILMN_2061043	1.57509	7.19e-07	8.03e-05	CD48
ILMN_1738075	1.26182	7.25e-07	8.07e-05	CMIP
ILMN_1680353	1.31562	7.36e-07	8.17e-05	NSF
ILMN_2289093	1.83637	7.42e-07	8.22e-05	KIAA1618
ILMN_1790160	-2.50169	7.44e-07	8.22e-05	KIT
ILMN_1680996	1.873	7.49e-07	8.26e-05	ALOX5
ILMN_1737314	1.71325	7.63e-07	8.4e-05	BCL6
ILMN_1667609	-2.0989	7.86e-07	8.63e-05	SNORD35A
ILMN_1804938	-1.45834	7.87e-07	8.63e-05	GPR175
ILMN_1710482	-1.47944	8.2e-07	8.96e-05	APLP2
ILMN_1798706	-1.53425	8.21e-07	8.96e-05	EBI2
ILMN_2150851	-1.7773	8.38e-07	9.11e-05	SERPINB2
ILMN_1761159	-1.23248	8.39e-07	9.11e-05	ESYT1
ILMN_1786444	-1.74808	8.43e-07	9.12e-05	LPL
ILMN_2367753	-1.29461	8.44e-07	9.12e-05	ATP2B4
ILMN_2362858	3.59475	8.48e-07	9.14e-05	PILRA
ILMN_1733259	2.14295	8.5e-07	9.14e-05	ADORA3
ILMN_2125747	1.4843	8.53e-07	9.16e-05	LOC606724
ILMN_1698323	2.55698	8.56e-07	9.16e-05	PLEKHB2
ILMN_1764030	-2.69162	8.63e-07	9.21e-05	CCL23
ILMN_1781155	2.18428	8.64e-07	9.21e-05	LYN
ILMN_1692466	1.71066	8.72e-07	9.26e-05	LOC728637
ILMN_2278265	2.04918	8.72e-07	9.26e-05	PAOX
ILMN_1810782	1.46625	8.8e-07	9.3e-05	SH3KBP1
ILMN_1690806	-1.34009	8.81e-07	9.3e-05	PTPLB
ILMN_1773388	-1.33626	8.82e-07	9.3e-05	C13orf18
ILMN_1683146	1.18404	8.86e-07	9.32e-05	FTH1
ILMN_1782057	1.55531	8.94e-07	9.38e-05	ATP8B2
ILMN_1781400	-1.87728	9.15e-07	9.56e-05	SLC7A2
ILMN_1655913	-2.20839	9.16e-07	9.56e-05	NUCB2
ILMN_3247848	1.31953	9.35e-07	9.74e-05	NCRNA00085
ILMN_2198239	1.59837	9.37e-07	9.74e-05	HGD
ILMN_2334296	-1.62214	9.63e-07	9.99e-05	IL18BP
ILMN_1745242	2.35234	9.75e-07	0.000100931	PLSCR1
ILMN_1684289	1.20591	9.85e-07	0.000101781	PNPO
ILMN_2364521	1.39674	9.9e-07	0.000102024	AXL
ILMN_1695354	-1.78272	9.95e-07	0.000102402	BMF
ILMN_3240900	-1.4706	1e-06	0.000102767	LOC100134728
ILMN_1746836	2.71015	1e-06	0.000102902	PTAFR
ILMN_1660027	2.58846	1.01e-06	0.000103071	FCGR2B
ILMN_1757253	-1.46742	1.01e-06	0.000103071	DYSFIP1
ILMN_1758418	2.94337	1.02e-06	0.000103495	TNFSF13B
ILMN_1728106	-1.34227	1.04e-06	0.000105972	TNF
ILMN_3293681	1.63429	1.05e-06	0.000105985	LOC390940
ILMN_1892859	-1.9007	1.06e-06	0.000107319	ONECUT2
ILMN_1682332	1.61373	1.07e-06	0.000108266	GYPC
ILMN_1809931	1.73675	1.08e-06	0.000108335	NDRG1
ILMN_1677511	-2.05735	1.08e-06	0.000108335	PTGS2
ILMN_1782538	1.79127	1.09e-06	0.000108903	VIM
ILMN_1697864	2.10433	1.09e-06	0.000108923	CXorf38
ILMN_1773352	1.42287	1.11e-06	0.00011087	CCL5
ILMN_1795236	1.39839	1.13e-06	0.000112271	SIGLEC9
ILMN_1753111	1.46209	1.13e-06	0.000112465	NAMPT
ILMN_3247578	-1.57235	1.14e-06	0.00011294	FAT1
ILMN_1668721	1.42495	1.15e-06	0.000113407	CCND3
ILMN_1709820	1.8584	1.16e-06	0.000114276	AOAH
ILMN_1726030	-1.41784	1.16e-06	0.000114276	GPX7
ILMN_2148668	2.46735	1.18e-06	0.000115875	RCBTB2
ILMN_2114720	-1.35084	1.2e-06	0.000117754	SLPI
ILMN_1751326	1.55486	1.21e-06	0.00011808	FAM162B
ILMN_1686116	1.53645	1.23e-06	0.000120128	THBS1
ILMN_1798288	1.40802	1.26e-06	0.000122601	MOBKL2C
ILMN_1701911	1.72429	1.27e-06	0.00012393	C5orf20
ILMN_2092850	1.51309	1.28e-06	0.000124611	HPSE
ILMN_1694213	2.00831	1.29e-06	0.000124611	PLEKHO1
ILMN_1721035	-1.31925	1.29e-06	0.000124674	MS4A6A
ILMN_3191030	2.20357	1.29e-06	0.000124834	LOC100129960
ILMN_2342638	1.61006	1.3e-06	0.000125351	ASGR2
ILMN_1720771	2.26884	1.3e-06	0.000125468	STX11
ILMN_3210741	1.56372	1.31e-06	0.000125503	LOC642956
ILMN_2320906	-1.74642	1.31e-06	0.000125503	RTN3
ILMN_1726225	-2.31215	1.31e-06	0.000125503	SERPINI2
ILMN_2365686	-1.325	1.32e-06	0.000125503	ALG8
ILMN_1733535	2.28608	1.33e-06	0.000126622	ZNF366
ILMN_2174127	-1.43881	1.35e-06	0.000128429	DCBLD2
ILMN_1781373	2.11892	1.38e-06	0.000131278	IFIH1
ILMN_1759513	1.22	1.39e-06	0.000131332	RND3
ILMN_3240155	-1.46287	1.4e-06	0.000131926	RNU105A
ILMN_1716056	-1.2099	1.41e-06	0.000132685	LMF2
ILMN_1801616	2.62748	1.42e-06	0.000133232	EMP1
ILMN_2061185	-1.1951	1.44e-06	0.000134812	SH2B1
ILMN_1702775	-1.3241	1.44e-06	0.000134812	LRP5
ILMN_1810962	-1.16991	1.44e-06	0.000134812	PTPRK
ILMN_1778543	1.44962	1.46e-06	0.000136115	LOC653874
ILMN_2214678	2.05551	1.47e-06	0.000136483	MXD1
ILMN_1743078	-1.45846	1.48e-06	0.000137835	LOC643031
ILMN_1780057	2.52476	1.49e-06	0.000138689	RENBP
ILMN_1801119	-1.82791	1.51e-06	0.000139813	BCL2
ILMN_1668345	-1.26366	1.54e-06	0.000141931	OAF
ILMN_1776535	-1.75437	1.56e-06	0.000144256	LOC649722
ILMN_1747355	1.49114	1.58e-06	0.000144991	CCL3L1
ILMN_1674386	-1.3029	1.58e-06	0.000144991	PITX1
ILMN_1699491	-1.44672	1.58e-06	0.000145102	DMRTA2
ILMN_1752249	-1.44061	1.59e-06	0.00014579	FAM38A
ILMN_2383349	-1.45666	1.6e-06	0.000145903	STEAP3
ILMN_1769245	1.19442	1.6e-06	0.000146201	GLIPR1
ILMN_3265237	-2.20944	1.61e-06	0.000146497	FLJ44342
ILMN_1715013	-1.49792	1.62e-06	0.000147297	ERMAP
ILMN_1746378	-1.42916	1.62e-06	0.000147297	GHDC
ILMN_1727567	3.52017	1.64e-06	0.000147968	OLIG2
ILMN_1748124	-1.49296	1.66e-06	0.000149528	TSC22D3
ILMN_1751227	-1.3391	1.66e-06	0.000149782	LOC401321
ILMN_1651800	1.45805	1.67e-06	0.000149782	GSTM4
ILMN_1789361	1.53616	1.67e-06	0.000149782	PKD2L1
ILMN_2413780	-1.5887	1.69e-06	0.000151544	SEZ6L2
ILMN_1753627	-1.11959	1.69e-06	0.000151544	DOLK
ILMN_1813175	-1.1712	1.71e-06	0.000152236	LPHN1
ILMN_1760727	1.39304	1.71e-06	0.000152236	ANG
ILMN_1707475	1.4769	1.71e-06	0.000152236	UBE2E2
ILMN_3239155	2.04347	1.73e-06	0.000153291	LOC100133913
ILMN_3238707	-1.55116	1.77e-06	0.000156976	SNORA8
ILMN_1713603	2.14383	1.78e-06	0.000157014	PRKCB1
ILMN_1776649	1.41644	1.78e-06	0.000157014	LRRK2
ILMN_1788192	1.97582	1.78e-06	0.000157014	ARMCX1
ILMN_2305721	-1.23303	1.79e-06	0.000157184	POMT1
ILMN_1796712	1.24467	1.8e-06	0.000158153	S100A10
ILMN_1654065	-1.48633	1.81e-06	0.000158922	ATOH8
ILMN_1756204	-1.26116	1.82e-06	0.000159031	RPS6KA4
ILMN_1804351	-1.24175	1.85e-06	0.000161236	FZD7
ILMN_1761797	1.14716	1.87e-06	0.000162961	CSTB
ILMN_2131523	-1.26475	1.87e-06	0.000162961	SACS
ILMN_1656938	2.0043	1.88e-06	0.000163244	LOC731486
ILMN_1683598	1.41138	1.89e-06	0.000163426	ACSL4
ILMN_1760347	-1.16188	1.89e-06	0.000163426	SRGN
ILMN_2229922	1.89467	1.89e-06	0.000163525	C12orf35
ILMN_1712530	-1.73304	1.91e-06	0.000164213	AKAP1
ILMN_2173835	1.25886	1.91e-06	0.000164487	FTHL3
ILMN_1747195	1.42362	1.92e-06	0.000164781	PSMB8
ILMN_1671404	-1.28984	1.92e-06	0.000164853	SVIL
ILMN_3302919	-1.28228	1.93e-06	0.000165004	MYOF
ILMN_1727043	-1.05445	1.94e-06	0.000166064	GLT25D1
ILMN_1762712	1.15311	1.97e-06	0.00016781	HHEX
ILMN_1792072	-1.28805	1.97e-06	0.00016781	FUT4
ILMN_2275437	1.59317	1.98e-06	0.00016781	H2AFY
ILMN_3241021	1.54535	1.99e-06	0.000168692	RNY4
ILMN_1732534	1.53599	2.06e-06	0.000174303	CHMP5
ILMN_1678143	1.08281	2.06e-06	0.000174303	ARHGDIB
ILMN_2087656	2.03259	2.07e-06	0.000174373	SLCO2B1
ILMN_1784467	-1.46827	2.08e-06	0.000174898	NUP210
ILMN_1700549	-1.2254	2.09e-06	0.00017564	ERLIN2
ILMN_2134538	1.12177	2.1e-06	0.000176158	FTHL11
ILMN_1783276	1.98086	2.11e-06	0.000176777	NEXN
ILMN_2225537	1.44304	2.11e-06	0.000176777	PTGR1
ILMN_1663119	-1.37372	2.12e-06	0.000176884	DSC2
ILMN_2170353	-1.19336	2.17e-06	0.000180722	PTPLB
ILMN_1759818	-1.63858	2.18e-06	0.000181069	SORL1
ILMN_2333670	1.25669	2.18e-06	0.000181069	RNASE1
ILMN_1666902	-1.89973	2.19e-06	0.000181607	GPR114
ILMN_1678766	1.17108	2.2e-06	0.000181607	DYNLT1
ILMN_1814823	1.22517	2.2e-06	0.000181676	FTL
ILMN_1797310	1.15489	2.22e-06	0.000182912	ATP6V1D
ILMN_2414027	1.21957	2.24e-06	0.00018412	CKLF
ILMN_1718961	1.8808	2.27e-06	0.000185956	BNIP3L
ILMN_1780711	1.1731	2.27e-06	0.000185956	LOC390530
ILMN_1701613	2.19322	2.28e-06	0.000186932	RARRES3
ILMN_1690420	-1.20695	2.32e-06	0.000189617	GFI1
ILMN_2326591	1.57518	2.32e-06	0.000189617	ANXA6
ILMN_1787691	-1.10247	2.33e-06	0.000189961	CITED4
ILMN_1781285	-1.47759	2.34e-06	0.000189961	DUSP1
ILMN_1693014	1.23784	2.34e-06	0.000190223	CEBPB
ILMN_1660754	-1.5142	2.35e-06	0.000190232	C13orf25
ILMN_1763447	-1.20447	2.38e-06	0.000192265	PLXNB2
ILMN_2367418	1.99196	2.38e-06	0.000192386	OSCAR
ILMN_2413779	-1.21438	2.39e-06	0.000192896	SEZ6L2
ILMN_1775708	2.47557	2.4e-06	0.000193267	SLC2A3
ILMN_1813530	-1.04788	2.41e-06	0.00019359	AGT
ILMN_2317923	-1.51907	2.43e-06	0.00019474	TMEM132A
ILMN_1795715	1.78029	2.43e-06	0.00019474	DPYD
ILMN_1756506	-1.40715	2.44e-06	0.00019474	CYorf15B
ILMN_2183938	-1.45028	2.44e-06	0.000194834	LEMD3
ILMN_3245879	-1.38871	2.45e-06	0.000195001	FAM13AOS
ILMN_1681890	1.17758	2.45e-06	0.000195001	DYNLT3
ILMN_2049417	-1.59127	2.5e-06	0.000198298	TMEM86B
ILMN_1750674	1.38269	2.52e-06	0.000199981	SDSL
ILMN_1800512	1.17983	2.53e-06	0.000199986	HMOX1
ILMN_1697548	-1.28616	2.53e-06	0.000199986	LPHN2
ILMN_1680192	1.99009	2.54e-06	0.000199986	APOBEC3A
ILMN_1711899	1.51902	2.54e-06	0.000200076	ANXA2
ILMN_1720829	-1.2021	2.58e-06	0.000202593	ZFP36
ILMN_1803811	-1.39915	2.59e-06	0.000203565	TRIB1
ILMN_1703327	2.55452	2.63e-06	0.000205773	PSTPIP1
ILMN_2095759	1.57085	2.64e-06	0.000206589	OGFRL1
ILMN_1689968	1.64406	2.65e-06	0.000206589	PLEKHO2
ILMN_1672536	-1.31799	2.66e-06	0.000206589	FBLN1
ILMN_2404154	2.83329	2.66e-06	0.000206589	SERPINA1
ILMN_3194911	-1.60287	2.66e-06	0.000206589	ATF6B
ILMN_1763828	1.44534	2.67e-06	0.00020662	MTF1
ILMN_3248890	-1.41746	2.67e-06	0.00020662	SNORA24
ILMN_1672606	1.46451	2.67e-06	0.00020662	OAS1
ILMN_3227315	1.27209	2.68e-06	0.00020662	LOC729009
ILMN_1667371	2.95483	2.7e-06	0.000207967	SLA
ILMN_1771695	2.21207	2.71e-06	0.000208561	RCBTB2
ILMN_1681340	1.1338	2.73e-06	0.000209927	C1orf41
ILMN_1723971	-1.30287	2.76e-06	0.000211576	SLC29A1
ILMN_1657701	-1.1487	2.77e-06	0.000211638	TMEM137
ILMN_1758529	-1.57521	2.77e-06	0.000211638	P2RX1
ILMN_3293049	-1.16972	2.8e-06	0.000214072	LOC284167
ILMN_1709795	1.03926	2.82e-06	0.000215199	RAC2
ILMN_1716026	1.28851	2.85e-06	0.00021699	ARMCX6
ILMN_1719695	-1.40838	2.86e-06	0.000217306	NFKBIZ
ILMN_1766851	1.03829	2.88e-06	0.000218343	TMEM126B
ILMN_2146761	1.51473	2.89e-06	0.000218343	FABP5
ILMN_1653432	-1.26957	2.89e-06	0.000218343	HNRPDL
ILMN_2397347	-2.33354	2.9e-06	0.000218931	SEMG1
ILMN_1745954	1.32501	2.91e-06	0.00021946	CORO1C
ILMN_1703108	2.02924	2.93e-06	0.000220068	UBE2L6
ILMN_1745841	-1.91859	2.96e-06	0.000222461	KIAA0492
ILMN_1805903	1.1455	2.98e-06	0.000223417	DOK2
ILMN_3287422	-1.80227	2.98e-06	0.000223417	LOC650515
ILMN_1705297	-2.61255	3.02e-06	0.000226116	MYBPH
ILMN_1723978	1.16104	3.09e-06	0.000230366	LGALS1
ILMN_3299047	1.7655	3.1e-06	0.000231017	XAGE1C
ILMN_1774211	-1.43839	3.15e-06	0.000234269	FLJ45032
ILMN_2229649	1.64375	3.16e-06	0.000234917	KCTD12
ILMN_1864166	-1.15116	3.19e-06	0.000236692	0
ILMN_1679232	-1.35894	3.21e-06	0.000237457	KIDINS220
ILMN_1769383	1.42057	3.25e-06	0.000239941	GIMAP5
ILMN_2359742	1.70593	3.25e-06	0.000239941	CTSB
ILMN_1657423	1.47205	3.26e-06	0.000239941	SPG21
ILMN_2318430	-1.61845	3.26e-06	0.000239941	EIF5
ILMN_1795930	-1.07203	3.29e-06	0.000241911	PTGER4
ILMN_1767810	1.50512	3.41e-06	0.000250486	LOC642639
ILMN_2051731	-1.68308	3.44e-06	0.000252347	DUSP5P
ILMN_1694589	-1.89199	3.47e-06	0.000253968	PAQR8
ILMN_1704531	1.60564	3.5e-06	0.000255505	PTGR1
ILMN_1706531	-1.21561	3.52e-06	0.00025634	ABCC5
ILMN_1720282	1.22676	3.58e-06	0.000260693	NQO1
ILMN_1705663	1.59598	3.59e-06	0.000260693	DMXL2
ILMN_1802628	-1.32137	3.64e-06	0.000264113	PPAPDC2
ILMN_1716547	1.2099	3.64e-06	0.000264113	NAGK
ILMN_1907095	-1.82817	3.65e-06	0.000264344	ONECUT2
ILMN_1658425	-1.32072	3.69e-06	0.000266409	DAG1
ILMN_2349061	3.25887	3.71e-06	0.000267436	IRF7
ILMN_1661366	1.4891	3.72e-06	0.000268208	PGAM1
ILMN_1797372	-1.53294	3.73e-06	0.000268605	C3orf58
ILMN_1808715	2.21652	3.74e-06	0.000268817	LOC389300
ILMN_1699772	1.33509	3.75e-06	0.000268865	RRAGD
ILMN_1685413	-1.1023	3.79e-06	0.00027141	ALG8
ILMN_1721621	-1.10693	3.8e-06	0.000271642	NKTR
ILMN_1668924	-1.42178	3.81e-06	0.00027215	BEGAIN
ILMN_1794612	1.34474	3.82e-06	0.000272347	UBA7
ILMN_1724333	1.17115	3.89e-06	0.000276805	TOR1B
ILMN_1705247	-1.12364	3.93e-06	0.000279356	ACSL5
ILMN_1688775	1.17935	3.94e-06	0.000279356	METRNL
ILMN_1802971	-1.08392	3.95e-06	0.000279581	FAM160B2
ILMN_1708743	1.80563	3.98e-06	0.000281611	NT5DC2
ILMN_2092756	-1.06169	4.01e-06	0.00028288	TMEM109
ILMN_2176063	-1.21548	4.01e-06	0.00028288	FCGR1A
ILMN_1781468	1.33628	4.03e-06	0.000283762	SMAP2
ILMN_1663347	1.73416	4.1e-06	0.000288448	OTOF
ILMN_2331082	1.1502	4.13e-06	0.00029026	MS4A7
ILMN_1809433	-1.13289	4.16e-06	0.000291858	XBP1
ILMN_2331266	1.0761	4.19e-06	0.000293161	NUMB
ILMN_1719627	-1.0272	4.2e-06	0.000293448	SLC27A3
ILMN_1713749	1.66026	4.21e-06	0.000294103	CORO1A
ILMN_2227757	-1.28378	4.22e-06	0.000294212	PCDHB2
ILMN_2301624	-1.08789	4.23e-06	0.000294564	MACF1
ILMN_3202885	-1.11639	4.28e-06	0.00029675	LOC643856
ILMN_1701877	1.35472	4.28e-06	0.00029675	AXL
ILMN_1751028	-0.997069	4.29e-06	0.000297422	SERPINH1
ILMN_1673960	1.86496	4.31e-06	0.000298395	MAT2B
ILMN_3240022	-1.29126	4.33e-06	0.000299021	SNORA73A
ILMN_2072178	1.68441	4.37e-06	0.000301797	ECHDC3
ILMN_1766363	-1.26687	4.39e-06	0.000301851	FLT3
ILMN_1807633	1.36263	4.4e-06	0.000301851	HRSP12
ILMN_2082314	1.24057	4.4e-06	0.000301851	TOM1
ILMN_3247506	-1.18997	4.4e-06	0.000301851	FCGR1C
ILMN_1727361	-1.16898	4.42e-06	0.000302647	LEMD3
ILMN_1740407	-1.7301	4.46e-06	0.000304856	CHSY3
ILMN_1720511	-1.52151	4.46e-06	0.000304856	LRRN1
ILMN_3240117	1.19932	4.49e-06	0.000306294	AIDA
ILMN_1718044	-1.36831	4.52e-06	0.000308057	ELAC2
ILMN_1672582	3.11025	4.53e-06	0.000308057	XAGE1B
ILMN_1691410	-1.33179	4.58e-06	0.000311277	BAMBI
ILMN_1671478	1.2481	4.65e-06	0.00031515	CKB
ILMN_1784884	2.65059	4.66e-06	0.00031515	LILRB3
ILMN_1729294	1.62469	4.66e-06	0.00031515	RNF130
ILMN_2352090	-1.32115	4.67e-06	0.00031515	GPRC5C
ILMN_1662130	-1.09262	4.7e-06	0.000316909	LOC730316
ILMN_2140990	1.48511	4.72e-06	0.000317744	CAMK1
ILMN_1659047	1.0552	4.74e-06	0.000318401	HIST2H2AA3
ILMN_1748206	1.41036	4.74e-06	0.000318406	C20orf160
ILMN_3247895	1.3409	4.75e-06	0.000318406	LOC728188
ILMN_2179726	-1.38601	4.77e-06	0.000318949	C16orf93
ILMN_2147435	-1.69219	4.78e-06	0.000319434	MAN2A1
ILMN_1838320	-1.86781	4.79e-06	0.000319754	ONECUT2
ILMN_1661657	-1.98528	4.8e-06	0.00032014	TRPC2
ILMN_1712522	-1.9798	4.88e-06	0.00032458	CEACAM6
ILMN_1674394	-1.22681	4.9e-06	0.00032542	C20orf3
ILMN_1886493	-1.1359	4.92e-06	0.000326793	0
ILMN_1742456	1.26927	4.97e-06	0.000329608	OSTF1
ILMN_2402272	1.05345	5e-06	0.000331191	TCEAL8
ILMN_1699925	-1.53162	5.1e-06	0.00033689	TGM5
ILMN_2109343	1.84659	5.12e-06	0.000338037	SGTB
ILMN_1815184	-1.17375	5.13e-06	0.000338037	ASPM
ILMN_1752639	1.14308	5.15e-06	0.000338289	SLC25A24
ILMN_2054233	-1.54518	5.16e-06	0.000338289	SENP6
ILMN_3243859	-1.09497	5.16e-06	0.000338289	NDUFB9
ILMN_2082762	-1.46448	5.16e-06	0.000338289	SNORD68
ILMN_1686884	-1.81271	5.18e-06	0.000339313	IL1RAP
ILMN_1751625	-2.66268	5.2e-06	0.000340176	MS4A3
ILMN_1756352	1.0935	5.31e-06	0.000346548	MAPBPIP
ILMN_2194009	-1.15519	5.41e-06	0.000352659	ABCC4
ILMN_1678422	2.26632	5.43e-06	0.000353624	DHX58
ILMN_2200917	-1.0139	5.44e-06	0.000353907	SLC4A7
ILMN_3244693	-1.705	5.48e-06	0.000355869	LOC100130557
ILMN_1754121	1.08896	5.51e-06	0.000357322	CSK
ILMN_1812581	2.01543	5.71e-06	0.000369717	RNF14
ILMN_1825275	-1.41931	5.76e-06	0.000372354	0
ILMN_1690566	1.38034	5.78e-06	0.000373454	RASSF4
ILMN_1759419	-1.04757	5.8e-06	0.000373637	ILVBL
ILMN_1662128	1.01239	5.81e-06	0.000373637	ISY1
ILMN_1728009	1.58216	5.81e-06	0.000373637	TMEM171
ILMN_1730670	-1.09206	5.84e-06	0.000374494	FSTL3
ILMN_2401057	-1.0415	5.84e-06	0.000374494	CANX
ILMN_1778723	1.36322	5.85e-06	0.000374494	AMICA1
ILMN_1655645	-1.05753	5.87e-06	0.000375113	AK2
ILMN_1737163	1.21207	5.91e-06	0.000377644	SH3BGRL3
ILMN_1785005	1.35742	5.95e-06	0.000379307	NCF4
ILMN_1757074	1.46688	5.98e-06	0.000381143	GNG10
ILMN_1777190	-1.06493	6e-06	0.000381531	CFD
ILMN_1713031	2.21513	6.15e-06	0.000390573	PGCP
ILMN_2069632	1.20634	6.17e-06	0.000391412	GTSF1
ILMN_1704972	1.87288	6.21e-06	0.000393366	TRIM5
ILMN_2399463	1.23704	6.22e-06	0.00039381	VAV3
ILMN_1651496	1.281	6.25e-06	0.000394794	HIST1H2BD
ILMN_1804174	1.98133	6.34e-06	0.00040006	FCGR2B
ILMN_1697554	2.11845	6.35e-06	0.000400317	SASH3
ILMN_1717099	1.13634	6.36e-06	0.000400414	DSCR3
ILMN_1733270	1.3585	6.37e-06	0.00040047	CD163
ILMN_1741464	1.34416	6.42e-06	0.000402386	HOOK3
ILMN_1671509	1.51518	6.42e-06	0.000402386	CCL3
ILMN_1671250	1.46494	6.46e-06	0.000403872	CLIC4
ILMN_1693004	-1.05699	6.46e-06	0.000403872	C20orf117
ILMN_1748685	1.26578	6.53e-06	0.000407436	TRIM31
ILMN_1678490	1.12701	6.53e-06	0.000407436	RILPL2
ILMN_1798454	1.43459	6.59e-06	0.000410289	MAD2L1BP
ILMN_3246391	-1.46033	6.69e-06	0.000415399	SNORD52
ILMN_1732198	1.88457	6.69e-06	0.000415399	UTS2
ILMN_1785660	-1.12887	6.86e-06	0.000425686	SRPR
ILMN_1718093	-1.39974	6.88e-06	0.000426305	ALG1
ILMN_1800837	1.08441	6.92e-06	0.000427965	CFDP1
ILMN_1770922	2.46467	6.93e-06	0.000428233	TMEM45A
ILMN_1749244	0.983323	6.99e-06	0.000430748	LYRM1
ILMN_2381257	-1.54371	6.99e-06	0.000430748	DSC2
ILMN_1802557	1.3066	7e-06	0.000430799	HEBP1
ILMN_1715392	-0.922859	7.01e-06	0.000430799	PRPF3
ILMN_1702636	1.5485	7.06e-06	0.000433295	TUBB6
ILMN_1764239	-1.00411	7.07e-06	0.000433295	PMPCA
ILMN_1687978	1.02959	7.08e-06	0.000433295	PHLDA1
ILMN_1845037	1.69794	7.12e-06	0.000435194	0
ILMN_2103547	-0.972276	7.24e-06	0.000441076	GOLGA8B
ILMN_1768469	-1.18738	7.24e-06	0.000441076	TCN1
ILMN_1758679	-1.0601	7.25e-06	0.000441076	TMEM168
ILMN_1797531	1.0857	7.26e-06	0.000441076	PRKAG2
ILMN_3222974	1.61846	7.28e-06	0.000441076	PRKCB
ILMN_1680687	1.35948	7.28e-06	0.000441076	NSF
ILMN_2153280	-1.15532	7.28e-06	0.000441076	KIAA0090
ILMN_1804530	1.0155	7.29e-06	0.000441113	LOC653888
ILMN_3246433	1.22829	7.35e-06	0.000444354	RNY5
ILMN_2389155	1.41903	7.39e-06	0.000445614	UGP2
ILMN_1739210	1.02636	7.39e-06	0.000445614	NSL1
ILMN_1717809	-1.36654	7.42e-06	0.000446871	RNF24
ILMN_2112417	1.14399	7.45e-06	0.000447724	PGAM1
ILMN_1761131	2.01616	7.46e-06	0.000447877	PECI
ILMN_1699521	-1.44391	7.54e-06	0.000452526	KIAA1641
ILMN_1677607	-1.57595	7.58e-06	0.000454117	SC5DL
ILMN_3235808	-1.09267	7.63e-06	0.000456221	POM121C
ILMN_1733675	1.89298	7.65e-06	0.0004565	MPP1
ILMN_1778831	-1.53801	7.65e-06	0.0004565	NTSR1
ILMN_2277419	-1.42455	7.66e-06	0.000456563	SLC38A10
ILMN_1681721	1.73944	7.68e-06	0.000457435	OASL
ILMN_1785765	-1.03345	7.73e-06	0.00045934	TM9SF2
ILMN_1766054	1.28219	7.79e-06	0.000462328	ABCA1
ILMN_2358626	1.06841	7.85e-06	0.000465656	ADK
ILMN_3243061	1.47896	7.87e-06	0.000465843	SIGLEC14
ILMN_1791006	-1.17083	7.88e-06	0.000465843	AHI1
ILMN_3266606	1.19271	7.88e-06	0.000465843	FABP5L2
ILMN_3239108	-1.28747	7.92e-06	0.000467601	SNORA3
ILMN_1711314	0.953061	7.94e-06	0.000467707	NUDT5
ILMN_1712532	-1.02907	8.02e-06	0.000472013	CARD9
ILMN_1755658	1.30616	8.04e-06	0.000472892	ABI3
ILMN_2350315	-1.87656	8.08e-06	0.000474495	ST3GAL3
ILMN_2399523	-1.75641	8.12e-06	0.000476017	JAG2
ILMN_1768553	1.67562	8.13e-06	0.000476404	LOC283050
ILMN_1798270	1.62267	8.17e-06	0.000477649	C11orf75
ILMN_1806165	2.15642	8.23e-06	0.000480633	HSPA6
ILMN_1815666	-1.21729	8.25e-06	0.000481205	ATP2A2
ILMN_1745034	1.04019	8.29e-06	0.000483082	SLC11A2
ILMN_1671661	-1.09063	8.31e-06	0.000483465	HSD17B7
ILMN_1773117	-0.935724	8.35e-06	0.000485352	BCOR
ILMN_2051972	-1.49727	8.41e-06	0.000488416	GPC3
ILMN_1656057	-1.4576	8.43e-06	0.00048874	PLAU
ILMN_3238417	1.21913	8.47e-06	0.000490829	LOC100133662
ILMN_1670769	1.13668	8.49e-06	0.000491077	CENPQ
ILMN_1669286	1.2484	8.5e-06	0.000491176	YWHAZ
ILMN_3223317	1.25009	8.51e-06	0.000491328	LOC728666
ILMN_1854833	-1.07994	8.54e-06	0.000492295	0
ILMN_2365465	-1.21179	8.56e-06	0.000492295	XBP1
ILMN_1714167	1.06126	8.56e-06	0.000492295	CYB5A
ILMN_1677534	-1.18576	8.62e-06	0.000495168	SCAP
ILMN_1791771	1.62776	8.64e-06	0.0004955	HCK
ILMN_2208802	-1.31444	8.68e-06	0.000497056	NPIP
ILMN_1812559	-1.06933	8.76e-06	0.000501544	SLC7A6
ILMN_1683678	1.16864	8.81e-06	0.000503519	SPATS2L
ILMN_2169152	-1.09008	8.89e-06	0.000507409	SRGN
ILMN_3298694	-1.15649	8.9e-06	0.000507429	TYW1B
ILMN_1799389	-1.17809	8.91e-06	0.000507634	FBXL6
ILMN_1661173	1.10132	8.97e-06	0.000510385	TRIP4
ILMN_1684585	1.31402	9.02e-06	0.000512559	ACSL1
ILMN_1803036	-1.01231	9.03e-06	0.000512589	TARBP1
ILMN_3178258	1.43181	9.11e-06	0.000516326	FABP5L2
ILMN_3239548	-1.11529	9.14e-06	0.000517321	LOC100132740
ILMN_1857915	0.998828	9.17e-06	0.000518464	LOC401397
ILMN_1748797	1.60391	9.18e-06	0.000518473	GRB2
ILMN_1683950	1.44049	9.29e-06	0.000523978	SNX11
ILMN_1724658	1.06044	9.32e-06	0.000524211	BNIP3
ILMN_1784749	-1.24796	9.33e-06	0.000524211	GAS6
ILMN_1838767	1.98393	9.33e-06	0.000524211	0
ILMN_3269775	1.09515	9.34e-06	0.000524211	C14orf109
ILMN_2389151	1.01598	9.35e-06	0.000524211	UGP2
ILMN_1712708	-1.20417	9.41e-06	0.000527026	TRIM47
ILMN_3215715	1.53135	9.5e-06	0.000530473	LOC389386
ILMN_1664922	-1.10254	9.51e-06	0.000530473	FLNB
ILMN_3310491	-1.12708	9.52e-06	0.000530473	MIR1978
ILMN_2374865	-0.995656	9.54e-06	0.000530473	ATF3
ILMN_1703946	1.25136	9.54e-06	0.000530473	ADORA2B
ILMN_2127477	-1.1049	9.55e-06	0.000530473	G6PC3
ILMN_1745994	2.05346	9.55e-06	0.000530473	GAS7
ILMN_1789839	-0.929645	9.56e-06	0.000530473	GTF3C1
ILMN_1812940	-1.0664	9.59e-06	0.000531357	TRMT1
ILMN_3247018	-1.26542	9.62e-06	0.000532389	SNORA67
ILMN_1696254	-0.972251	9.69e-06	0.000535846	CYB5D2
ILMN_1727315	0.968525	9.74e-06	0.000537806	DENND1A
ILMN_1740180	1.02847	9.83e-06	0.000542093	SNX3
ILMN_1880280	-1.31559	9.88e-06	0.000543888	0
ILMN_3238221	-1.34941	9.88e-06	0.000543888	FLJ42627
ILMN_1761138	-1.06523	9.94e-06	0.000545934	C9orf142
ILMN_1700025	1.2026	9.95e-06	0.000545934	LOC732007
ILMN_2229379	-2.78115	9.96e-06	0.000545934	KIT
ILMN_3210464	0.97964	9.99e-06	0.000547434	LOC100131693
ILMN_1780533	1.59522	1.01e-05	0.000552408	RNASE6
ILMN_2405521	1.05878	1.01e-05	0.000552408	MTHFD2
ILMN_3224939	-1.30199	1.01e-05	0.000552408	LOC730517
ILMN_1758798	-1.26097	1.01e-05	0.000552617	LOC728734
ILMN_1811114	1.63043	1.01e-05	0.000552617	SDS
ILMN_1782419	1.52317	1.02e-05	0.000553062	GNG11
ILMN_1801864	1.37848	1.02e-05	0.000553062	LOC730455
ILMN_1789999	-1.06433	1.02e-05	0.000553342	SLC30A7
ILMN_1720623	1.86571	1.02e-05	0.000553595	SYTL3
ILMN_1685289	-0.995824	1.03e-05	0.000557535	C16orf58
ILMN_1665065	-1.25342	1.03e-05	0.000557535	SERINC3
ILMN_2412214	2.15193	1.03e-05	0.000557535	LGALS9
ILMN_1843198	1.02255	1.03e-05	0.000557535	0
ILMN_3251672	-0.902182	1.04e-05	0.000560847	DSG2
ILMN_1684497	1.35187	1.05e-05	0.000562918	C10orf33
ILMN_1655077	1.45522	1.05e-05	0.000564029	PRDM1
ILMN_1781085	1.48164	1.06e-05	0.000567517	BRDG1
ILMN_1794213	-1.29549	1.06e-05	0.000567517	ABHD14A
ILMN_1716596	0.982239	1.06e-05	0.000567517	NSMAF
ILMN_1707598	-2.05132	1.07e-05	0.00057028	SNORD14B
ILMN_1653028	-1.00255	1.07e-05	0.00057028	COL4A1
ILMN_1720799	-0.895567	1.08e-05	0.000575614	TECR
ILMN_1742547	1.57496	1.08e-05	0.00057867	NRP1
ILMN_1764415	1.51206	1.09e-05	0.000581187	ZNF585A
ILMN_1668417	1.34258	1.09e-05	0.000581281	WASPIP
ILMN_1655561	1.07368	1.1e-05	0.000583878	ARPC3
ILMN_1726456	-1.10688	1.11e-05	0.000587093	SLC3A2
ILMN_2108357	1.48853	1.11e-05	0.000587093	RPL39L
ILMN_3235326	-1.40474	1.11e-05	0.000587817	LOC388796
ILMN_1693431	2.64141	1.11e-05	0.000590153	C13orf31
ILMN_1658160	-1.13177	1.12e-05	0.000590337	FAM156A
ILMN_2404665	2.01736	1.12e-05	0.000592348	TRIM5
ILMN_2370336	-1.17268	1.12e-05	0.000592348	MS4A4A
ILMN_1708081	-0.945645	1.13e-05	0.000595318	LCLAT1
ILMN_1654563	-1.17354	1.13e-05	0.000595537	EFNB1
ILMN_1693338	2.34461	1.13e-05	0.000595834	CYP1B1
ILMN_1693009	2.03585	1.14e-05	0.000599429	FGL2
ILMN_2371685	1.78697	1.15e-05	0.000602511	UBE2E1
ILMN_1856315	-1.51197	1.16e-05	0.000605256	0
ILMN_1653730	-1.9261	1.16e-05	0.000605256	OXCT2
ILMN_3240308	1.53339	1.16e-05	0.000608784	LOC100133511
ILMN_3249608	-1.03639	1.17e-05	0.000608784	ANKLE2
ILMN_1687410	1.07938	1.17e-05	0.000608784	OSBPL11
ILMN_2221046	1.31093	1.17e-05	0.000609087	GM2A
ILMN_2182335	-1.13247	1.18e-05	0.000613769	ARID2
ILMN_1816342	-1.08327	1.19e-05	0.00061707	0
ILMN_3256636	-2.6659	1.19e-05	0.00061707	LOC100128757
ILMN_1764729	-1.08819	1.19e-05	0.000617118	JAG2
ILMN_1718621	-1.00772	1.19e-05	0.000619066	TSPAN32
ILMN_1811574	-1.0924	1.2e-05	0.000619339	MAPK8IP3
ILMN_2123415	-1.97584	1.21e-05	0.000623664	BMP8B
ILMN_2151522	-1.54764	1.21e-05	0.000623682	CRISPLD1
ILMN_1803988	-0.974628	1.21e-05	0.000623682	MCL1
ILMN_1798659	1.16934	1.21e-05	0.000624758	CCDC28A
ILMN_2148847	1.07795	1.22e-05	0.00062961	AKIRIN2
ILMN_1717639	-1.23668	1.23e-05	0.000634888	SIK1
ILMN_3244157	-1.40564	1.24e-05	0.000635435	SNORD83B
ILMN_1681975	-1.31366	1.24e-05	0.000636024	OR52N2
ILMN_2184184	1.16581	1.24e-05	0.000636461	ANXA1
ILMN_1758523	-1.47788	1.25e-05	0.000639224	ABCA3
ILMN_2166865	0.940171	1.26e-05	0.000641722	ENY2
ILMN_1785356	0.9084	1.26e-05	0.000641722	DENND5A
ILMN_1776777	0.967994	1.26e-05	0.000643762	ADAR
ILMN_2057573	-1.15772	1.27e-05	0.000645022	FAM62B
ILMN_1671818	1.50193	1.27e-05	0.000645022	UTS2
ILMN_1696911	0.999819	1.28e-05	0.000650275	FTHL8
ILMN_1730159	1.55636	1.28e-05	0.000652025	TIFAB
ILMN_1808501	1.29523	1.28e-05	0.000652025	SH3KBP1
ILMN_1739582	1.3226	1.29e-05	0.000652025	HOXA9
ILMN_3204275	1.17518	1.29e-05	0.000652025	LOC100131859
ILMN_1673566	-1.8189	1.3e-05	0.000655464	ADAMTS1
ILMN_2062468	-1.24293	1.31e-05	0.000661224	IGFBP7
ILMN_1728199	-1.18654	1.31e-05	0.000661354	POLE
ILMN_2150654	1.32954	1.31e-05	0.000661354	ZSWIM4
ILMN_2384544	-0.977447	1.31e-05	0.00066148	ADAM15
ILMN_2367070	1.11616	1.32e-05	0.000662377	ACOT9
ILMN_1710495	-0.985857	1.32e-05	0.000664405	PAPLN
ILMN_1737604	1.5143	1.33e-05	0.000667462	FLJ10986
ILMN_1699496	1.27136	1.33e-05	0.000668335	PHF21A
ILMN_1776723	1.03183	1.35e-05	0.000676153	PHF11
ILMN_2364700	1.1623	1.36e-05	0.00067959	ENSA
ILMN_2404512	-1.28432	1.36e-05	0.00067959	PSEN2
ILMN_1715214	-1.294	1.36e-05	0.00067959	PTPN7
ILMN_1743340	-1.10135	1.37e-05	0.000681929	CHST14
ILMN_1677305	-1.31391	1.37e-05	0.000682787	PVR
ILMN_1792518	1.37239	1.37e-05	0.000684041	STX7
ILMN_3199647	1.26148	1.38e-05	0.000686315	LOC645251
ILMN_1762275	-0.947501	1.38e-05	0.000688053	CSE1L
ILMN_1761147	1.02669	1.39e-05	0.000689591	GABPB2
ILMN_1682449	0.960165	1.4e-05	0.000696783	ZNF518B
ILMN_1691048	2.00093	1.41e-05	0.000700419	SLC22A18AS
ILMN_2312498	-1.54501	1.42e-05	0.000703467	SEMG1
ILMN_1821517	-1.14897	1.42e-05	0.000703467	0
ILMN_1695962	-1.23938	1.42e-05	0.000703467	SLC12A9
ILMN_1686623	0.983834	1.43e-05	0.000704487	CSF1R
ILMN_3226082	1.31527	1.44e-05	0.000707909	LOC728620
ILMN_1680453	-0.936747	1.44e-05	0.000707909	ITM2C
ILMN_1731064	-0.963952	1.45e-05	0.000711115	CABC1
ILMN_1693789	-1.2442	1.45e-05	0.000712531	ALPP
ILMN_2121408	-0.850117	1.45e-05	0.00071313	HBEGF
ILMN_1731433	1.23981	1.46e-05	0.000714387	ABP1
ILMN_1801516	-1.37467	1.46e-05	0.000716744	GPC1
ILMN_1793615	-1.57651	1.47e-05	0.000718226	ME3
ILMN_2170643	-1.31892	1.48e-05	0.000721122	FLJ45032
ILMN_2214603	1.0415	1.48e-05	0.000723244	PPP2R3C
ILMN_1725510	-1.28283	1.49e-05	0.000725265	DHCR24
ILMN_1708627	0.914098	1.49e-05	0.000725265	LOC653226
ILMN_2208413	1.1756	1.51e-05	0.00073332	ARHGAP15
ILMN_1810922	-0.949825	1.51e-05	0.00073332	PCNT
ILMN_1855430	-1.52677	1.51e-05	0.00073332	LOC199800
ILMN_1747627	-1.55486	1.52e-05	0.000737631	ABCA2
ILMN_2098743	1.05049	1.52e-05	0.000738349	THEM2
ILMN_1753196	0.933256	1.53e-05	0.000740659	PTTG1
ILMN_1796349	1.39333	1.53e-05	0.000741845	SMPDL3A
ILMN_1805902	1.34342	1.54e-05	0.000743669	ELA1
ILMN_1803277	1.0407	1.54e-05	0.000743978	MVP
ILMN_2363065	-1.42697	1.55e-05	0.000746351	RTN3
ILMN_2137789	-1.31106	1.55e-05	0.000746351	KLF4
ILMN_2356895	1.08456	1.55e-05	0.000748487	MRPL42
ILMN_2408683	-1.12885	1.56e-05	0.000751119	PPAP2B
ILMN_2406501	1.66307	1.57e-05	0.000754044	SOD2
ILMN_1750805	1.18427	1.58e-05	0.000759868	ARHGAP30
ILMN_3250389	-1.00666	1.59e-05	0.000761373	LOC440895
ILMN_1713182	2.14576	1.59e-05	0.000763735	LOC653879
ILMN_1764629	-1.06249	1.6e-05	0.000766874	SLC39A14
ILMN_3253304	1.18603	1.62e-05	0.000772602	BRI3P1
ILMN_1846306	1.18188	1.63e-05	0.000779532	0
ILMN_2400613	0.898455	1.64e-05	0.000779532	SNX7
ILMN_1756417	1.8363	1.64e-05	0.000779532	ANKRD37
ILMN_2392043	1.16518	1.64e-05	0.000781022	SPI1
ILMN_1778991	-1.02866	1.65e-05	0.000784069	NFIB
ILMN_1815392	-2.87592	1.66e-05	0.00078654	ACTRT1
ILMN_1766650	-0.95842	1.66e-05	0.00078666	FOXA1
ILMN_2196550	-1.5846	1.66e-05	0.000787786	C13orf18
ILMN_1767253	-1.13955	1.68e-05	0.000796603	RRP12
ILMN_3235964	1.42854	1.7e-05	0.000806324	HSPA7
